# Supplementary material for: Flexible adaptation of task-positive brain networks predicts efficiency of evidence accumulation
Source: Commun Biol. 2024 Jul 2;7:801. doi: 10.1038/s42003-024-06506-w (PMC11220037; doi:10.1038/s42003-024-06506-w)
Supplement: Supplementary file 4 — Supplementary Data 1 [file 42003_2024_6506_MOESM4_ESM.xlsx]

## Sheet: figure_1_a_ABCD
mean_EEA_actual	mean_EEA_predicted	0bk_EEA_actual	0bk_EEA_predicted	2bk_EEA_actual	2bk_EEA_predicted
0.109877	0.0386021	0.162345	-0.00523259	0.0574099	0.0824367
-0.176488	0.0618133	-0.405854	0.11279	0.0528777	0.0276482
-0.152627	0.145938	-0.216103	0.172787	-0.0891513	0.106961
0.134307	-0.107446	0.374856	-0.0377988	-0.106243	-0.185969
0.335457	0.113335	0.246353	0.0925453	0.42456	0.0974255
0.10711	0.0154812	0.35802	0.041124	-0.1438	-0.0101616
0.110419	0.201997	0.14352	0.221906	0.0773178	0.208295
-0.68241	-0.281152	-0.918253	-0.326259	-0.446567	-0.257853
-0.584848	-0.371388	-0.924346	-0.441183	-0.245349	-0.28854
-0.356612	-0.238491	-0.599715	-0.276344	-0.113509	-0.200639
0.305159	0.0598551	0.166213	0.0573772	0.444105	0.0893127
-0.231337	0.0199646	-0.386059	0.0504868	-0.0766145	-0.0116256
-0.0183991	0.0100049	-0.13477	0.07796	0.0979718	-0.0579501
-0.41732	-0.0266647	-0.336849	-0.0215003	-0.497792	-0.0182498
0.034799	-0.013226	0.286871	-0.000343008	-0.217273	-0.053439
0.224447	0.264429	0.341637	0.301795	0.107257	0.245002
-0.0531228	-0.169497	-0.0157179	-0.185705	-0.0905277	-0.170649
-0.0360479	0.295813	-0.159065	0.274908	0.0869691	0.281133
0.161588	0.0326337	0.475191	0.034767	-0.152016	0.0097632
-0.59307	-0.246478	-0.733762	-0.220443	-0.452378	-0.268304
0.11015	-0.0547501	0.150555	-0.0422675	0.069745	-0.0674823
-0.142433	-0.386158	-0.46521	-0.499751	0.180344	-0.252358
0.284641	0.0585442	0.216551	-0.139532	0.352731	0.213028
-0.074096	-0.0493361	-0.159856	-0.0780058	0.0116641	-0.0277434
0.263753	0.0473177	0.247234	0.0661407	0.280272	0.0284947
0.121546	0.09404	-0.0793564	0.0744567	0.322449	0.113623
0.0367458	-0.0249678	0.031783	-0.00515484	0.0417086	-0.0140583
-0.348263	-0.29204	-0.0871478	-0.41079	-0.609379	-0.208478
-0.132079	-0.194731	-0.0268592	-0.149641	-0.237298	-0.234605
-0.444397	-0.0743755	-0.56592	-0.0666275	-0.322875	-0.0773469
0.31422	0.0703732	0.379234	0.142181	0.249206	0.0359411
0.0405131	0.0680456	0.000814228	0.0184627	0.080212	0.117628
-0.127939	0.0517757	0.0691164	0.198175	-0.324994	-0.10043
0.320798	0.0502339	0.313689	0.00177373	0.327907	0.098694
0.339218	-0.00295751	0.388478	-0.0433144	0.289958	0.0318683
0.349577	0.184309	0.363013	0.188589	0.336141	0.206043
0.245186	0.101066	0.425224	0.108986	0.0651485	0.055729
-0.0990815	-0.0274665	-0.0741527	-0.0709489	-0.12401	-0.0121041
-0.321375	-0.369568	-0.108098	-0.336213	-0.534652	-0.395614
-0.487133	0.157812	-0.254342	0.182636	-0.719924	0.148107
-0.0266273	0.0500823	-0.211232	-0.0404653	0.157977	0.123207
0.0381753	0.241056	-0.481315	0.240936	0.557666	0.277947
-0.175888	-0.185105	-0.341259	-0.18887	-0.0105163	-0.215088
-0.0695678	0.0882848	0.158858	0.0335035	-0.297993	0.159302
-0.2331	-0.102485	-0.447549	-0.11219	-0.0186517	-0.061502
-0.428977	-0.31525	-0.812426	-0.246285	-0.0455276	-0.384215
-0.497969	-0.226826	-0.836291	-0.186181	-0.159647	-0.239662
-0.321817	-0.226258	-0.535798	-0.328393	-0.107837	-0.118468
-0.199802	-0.153721	-0.323625	-0.142273	-0.075979	-0.18143
0.0340378	0.26026	0.0755199	0.341898	-0.00744427	0.204912
0.127691	-0.088173	0.448882	-0.112681	-0.193499	-0.0182698
0.168797	0.12231	0.0830202	0.155883	0.254573	0.18618
0.239356	0.0244332	0.28954	-0.129777	0.189172	0.143289
-0.0164342	-0.231316	0.174935	-0.231232	-0.207803	-0.249436
-0.391237	-0.175071	-0.56297	-0.132496	-0.219505	-0.217646
0.622548	0.239304	0.844216	0.153294	0.400881	0.325314
0.368374	0.13509	0.360011	0.0872036	0.376738	0.18252
0.149283	0.115762	0.0206385	0.118069	0.277928	0.139403
0.194412	-0.0219192	0.0710086	-0.0357349	0.317816	-0.0099255
-0.102684	0.00436877	-0.0270218	0.0463615	-0.178347	-0.0376239
0.442506	0.364549	0.736908	0.544419	0.148103	0.184679
0.102162	0.188752	-0.0905282	0.133363	0.294853	0.22385
0.0299598	0.0744732	0.0221123	0.162891	0.0378073	-0.0139449
0.380443	-0.244443	0.812819	-0.164142	-0.0519325	-0.325758
0.194327	-0.224764	0.159717	-0.329005	0.228937	-0.190631
0.507269	0.239243	0.38144	0.186502	0.633099	0.291984
0.181563	-0.0933953	0.146348	-0.0754354	0.216778	-0.106142
-0.182441	-0.0875151	-0.15662	-0.117541	-0.208262	-0.0918441
-0.546183	-0.318281	-0.814367	-0.42185	-0.278	-0.208947
0.269701	-0.0406639	0.523797	0.278166	0.0156051	-0.222162
0.301199	-0.0450876	0.066609	-0.161571	0.535788	0.0358683
-0.237355	-0.073673	-0.327354	-0.172019	-0.147357	-0.00826583
0.394365	0.175036	0.518292	0.260381	0.270437	0.0996748
0.057872	0.0429655	0.330826	0.106553	-0.215082	-0.0361916
-0.16528	-0.0872649	-0.377923	-0.127424	0.0473635	-0.0471054
0.377777	0.150543	0.543038	0.145515	0.212517	0.173914
0.389805	0.279789	0.418443	0.267581	0.361167	0.291997
0.537718	0.0188023	0.424638	0.0416215	0.650798	0.0004034
0.205207	0.144034	0.395822	0.0924072	0.0145917	0.195662
0.00262849	-0.0476493	0.215056	-0.0317502	-0.209799	-0.0823204
0.259457	0.0334955	0.198369	0.0293119	0.320545	0.0122955
0.603781	0.184	0.262081	0.140459	0.945482	0.254234
0.217777	-0.00921482	0.275876	-0.0599602	0.159678	0.0467478
0.158986	0.0342407	-0.0600848	0.0919586	0.378057	0.0151165
-0.275446	-0.0417904	-0.152214	-0.0925474	-0.398678	-0.00683979
0.00200824	0.0602224	0.0119841	0.0557073	-0.00796759	0.0647375
0.191912	-0.0184941	-0.0251251	-0.0405991	0.40895	-0.00499654
0.344674	0.413734	0.44174	0.341321	0.247608	0.459642
-0.329593	-0.120322	-0.490844	-0.269574	-0.168341	0.0297222
-0.291352	-0.210051	-0.555046	-0.254971	-0.0276575	-0.155354
-0.123105	0.0468535	-0.134255	0.0149233	-0.111955	0.0787837
-0.455493	-0.305224	-0.404544	-0.340486	-0.506442	-0.283367
0.219148	0.0324478	0.269667	0.0381214	0.168628	0.0267741
0.21891	0.444601	0.187811	0.423662	0.250009	0.462157
-0.482673	-0.00884695	-0.469423	-0.0044481	-0.495922	-0.00339753
-0.522675	-0.182759	-0.612809	-0.225491	-0.432542	-0.125859
-0.361962	-0.116538	-0.398753	-0.0798041	-0.325171	-0.17029
0.233128	0.0921973	0.162039	0.0879536	0.304217	0.0964411
-0.541227	-0.194005	-0.614993	-0.258392	-0.467462	-0.136637
0.352853	0.390511	0.67528	0.453042	0.0304268	0.330043
0.176159	-0.00196665	0.164917	0.0367954	0.187401	0.0206837
-0.492406	-0.255187	-0.752067	-0.257483	-0.232744	-0.229152
-0.0255077	0.161729	-0.364774	0.214487	0.313759	0.122746
0.254773	-0.144943	0.325876	-0.0168191	0.183671	-0.216986
0.0353745	0.0793969	0.283712	0.117736	-0.212963	0.00766003
0.0294616	0.0213611	-0.0360277	0.0820833	0.0949509	-0.00821203
0.159229	0.189505	-0.0358279	0.272375	0.354286	0.07007
-0.130107	-0.309684	-0.492782	-0.447859	0.232569	-0.140962
-0.33039	0.0528774	-0.495803	-0.0506113	-0.164976	0.157307
-0.454728	-0.0964108	-0.639324	-0.116436	-0.270131	-0.0587864
-0.270237	0.00666402	-0.349614	0.0305824	-0.190859	0.00862678
0.357092	0.102603	0.482289	0.266586	0.231895	-0.0300095
0.00130419	0.0809121	0.0423034	0.0496353	-0.039695	0.14328
0.48501	0.250503	0.332346	0.335118	0.637673	0.143107
-0.0176342	0.0245794	-0.0854	0.0167236	0.0501316	0.0324353
0.177074	-0.163958	0.368665	-0.186842	-0.0145173	-0.0843337
0.273606	0.393676	0.222515	0.468732	0.324698	0.318621
-0.170954	0.260106	-0.0256627	0.377365	-0.316245	0.124286
-0.485186	-0.35364	-0.560947	-0.356226	-0.409425	-0.351055
0.235399	0.0988186	-0.0831128	0.0625368	0.55391	0.134985
0.429122	0.353101	0.5351	0.435607	0.323145	0.315802
0.163076	0.0436022	0.281075	0.108065	0.0450783	-0.0208605
-0.00383991	-0.172448	0.2628	-0.188209	-0.27048	-0.156688
0.321841	0.0950629	0.204977	0.062209	0.438704	0.126428
-0.221203	-0.0784906	-0.132995	-0.0365134	-0.309412	-0.11488
-0.638577	-0.217543	-0.639355	-0.354391	-0.637798	-0.0806963
0.0298539	0.117645	0.0774916	0.194878	-0.0177838	0.0404122
0.26783	0.361583	0.499603	0.472695	0.0360569	0.240466
0.316913	-0.0900909	0.345399	-0.0842848	0.288427	-0.113706
0.101394	0.0459073	-0.0179819	0.00902761	0.22077	0.0860319
0.400438	0.0576817	0.579631	0.0425016	0.221245	0.0912798
0.22691	-0.0975365	0.371018	-0.0532675	0.0828009	-0.135882
0.332402	0.0291272	0.163474	-0.0374053	0.501329	0.118798
-0.1303	-0.0774119	-0.0545809	-0.0845481	-0.20602	-0.0606463
0.450918	0.00306388	0.518256	0.0682047	0.383581	-0.040448
0.0424209	-0.00138955	0.107749	0.0226459	-0.0229074	0.00285187
-0.430253	-0.22792	-0.398937	-0.240417	-0.461569	-0.244734
-0.032817	0.365102	0.282446	0.530079	-0.34808	0.202265
0.502675	0.505053	0.329067	0.349994	0.676284	0.626743
0.0484379	-0.0765148	0.290869	-0.0488166	-0.193993	-0.109271
0.250542	0.0594633	-0.0480892	0.0385048	0.549173	0.0804217
-0.653407	-0.227783	-1.04783	-0.326409	-0.258987	-0.141
0.387211	0.239581	0.325851	0.347536	0.44857	0.141549
0.219799	0.0808644	0.190967	0.00650032	0.24863	0.0821419
0.388238	0.266481	0.247524	0.27025	0.528952	0.236522
-0.130436	0.0159554	-0.258225	0.0164675	-0.00264762	0.0603367
-0.497722	-0.32225	-0.209859	-0.371838	-0.785584	-0.278491
0.28904	0.17748	0.0187963	0.13346	0.559284	0.190289
0.366985	0.06142	0.26732	0.0571429	0.46665	0.107453
-0.0866484	0.130773	-0.0507475	0.197975	-0.122549	0.0620905
-0.014371	0.0908073	0.139778	0.206938	-0.16852	-0.0373736
-0.314149	-0.159677	-0.420048	-0.19671	-0.208249	-0.122644
-0.505402	-0.0352505	-0.607761	-0.0335809	-0.403044	-0.0357596
-0.288416	-0.205239	-0.501039	-0.313562	-0.0757926	-0.12819
-0.0816771	-0.081772	-0.548532	-0.122155	0.385178	-0.0188789
-0.193458	-0.0186692	-0.312074	-0.0788166	-0.0748411	0.00799637
0.454017	0.417042	0.743275	0.620861	0.164759	0.168091
0.164947	-0.187666	0.286723	-0.256805	0.0431714	-0.157754
0.143139	0.193495	0.150384	0.108347	0.135894	0.278643
0.046502	-0.0962963	0.319214	-0.045015	-0.22621	-0.140138
-0.689773	-0.272288	-0.822965	-0.294952	-0.556581	-0.244688
-0.0698519	0.0508748	0.15717	0.0890861	-0.296874	0.00238656
0.36496	0.0327039	0.67794	0.0106585	0.0519813	0.046314
-0.392834	-0.0246543	-0.592704	-0.0211792	-0.192964	-0.0267267
-0.32357	-0.244478	-0.360438	-0.302216	-0.286701	-0.251579
0.297928	0.0591738	0.0113699	0.0560323	0.584487	0.135334
0.262393	0.07138	0.608963	0.134905	-0.0841761	0.173844
-0.30669	-0.0711959	-0.117235	-0.0412184	-0.496145	-0.0822904
0.000783375	-0.186632	-0.179122	-0.197056	0.180689	-0.172227
-0.311371	-0.27841	-0.265061	-0.332921	-0.357682	-0.223899
-0.269121	-0.145113	0.0303402	-0.123006	-0.568583	-0.155956
-0.494262	-0.341793	-0.654775	-0.461321	-0.33375	-0.201434
0.203529	0.369776	0.147671	0.427422	0.259386	0.31213
0.899065	0.674752	0.977889	0.818774	0.82024	0.545111
0.146456	0.188742	-0.0271498	0.168636	0.320062	0.214017
0.0827578	0.0252842	0.198682	0.089088	-0.0331668	-0.0323493
0.0150992	-0.106715	0.184674	-0.130489	-0.154476	-0.0961203
0.399318	0.137167	0.319054	0.227826	0.479582	0.0602754
-0.447759	-0.182454	-0.777353	-0.232313	-0.118165	-0.132596
0.0269968	-0.154347	0.212899	-0.180227	-0.158905	-0.114066
-0.335106	-0.288247	-0.393766	-0.336111	-0.276446	-0.246287
0.0655867	0.100318	-0.0408678	0.0565778	0.172041	0.144059
-0.155772	-0.070146	-0.282594	-0.111058	-0.0289502	0.0300371
0.0986077	0.0780069	0.510436	-0.00449757	-0.313221	0.158907
0.0531463	-0.0145392	0.127871	-0.0319223	-0.0215787	-0.0365988
-0.179491	-0.0946744	-0.174972	-0.0723588	-0.184009	-0.0587875
0.267641	0.231136	0.305181	0.401337	0.230102	0.0722131
-0.00631415	-0.0419581	0.107224	-0.0169718	-0.119852	-0.0669444
-0.279621	-0.0520451	-0.25637	-0.0029194	-0.302872	-0.0857441
0.299435	0.0563752	0.274862	-0.0388484	0.324008	0.115506
-0.492544	-0.204104	-0.673057	-0.24118	-0.312032	-0.222914
0.305442	-0.00613082	0.489773	-0.00920865	0.12111	-0.0421583
-0.171754	-0.0334512	-0.0939644	-0.0165395	-0.249544	-0.0497552
0.504489	0.100319	0.655851	0.133215	0.353126	0.125196
0.146392	-0.0213956	0.371852	-0.00475464	-0.0790675	-0.0623337
0.366806	0.101328	0.239997	0.144192	0.493616	0.0584646
0.0695378	0.536556	0.377463	0.619263	-0.238387	0.474294
0.124487	-0.0519633	-0.0657233	-0.143559	0.314697	0.0373918
0.184196	0.250534	-0.151676	0.163413	0.520068	0.319355
-0.0397973	0.166028	0.0398367	0.22942	-0.119431	0.113009
0.267501	0.166673	0.0633682	0.125338	0.471633	0.159115
0.364147	0.126855	0.346279	0.167719	0.382015	0.0661067
0.272085	0.279565	0.415879	0.355157	0.128291	0.200902
-0.288377	0.0980028	-0.12434	0.385408	-0.452413	-0.0596359
-0.378387	-0.101357	-0.479108	-0.100494	-0.277666	-0.11992
0.180362	0.17858	0.10639	0.158602	0.254333	0.170778
0.29699	0.236971	0.443488	0.184989	0.150491	0.235619
0.123338	-0.0469706	0.487857	0.0499435	-0.24118	-0.236549
0.172247	-0.146851	0.346219	-0.153163	-0.00172363	-0.163266
-0.283224	0.0466035	-0.902687	0.0390961	0.33624	0.0784092
-0.086759	-0.151082	0.319376	-0.192993	-0.492894	-0.108249
0.23779	-0.0137138	0.283424	0.0417199	0.192156	0.0297322
-0.099297	-0.0488947	-0.0691971	-0.131879	-0.129397	0.0527122
-0.281348	-0.163699	-0.244923	-0.205358	-0.317772	-0.0935798
-0.179005	0.00686388	-0.317052	-0.0365721	-0.040957	0.0459679
0.457158	0.119208	0.553369	0.182329	0.360946	0.0664909
0.0542128	-0.000410145	0.319321	0.248425	-0.210895	-0.277107
-0.0587972	-0.088595	0.210903	-0.0700257	-0.328497	-0.0691915
0.242304	0.242292	0.33358	0.40722	0.151028	0.10599
0.274647	0.23525	0.00690038	0.115396	0.542394	0.318304
-0.333177	-0.179646	-0.820767	-0.212997	0.154412	-0.146296
-0.177875	-0.0580597	0.0326121	-0.0270448	-0.388362	-0.101825
0.0517236	0.0126435	0.0621738	-0.012163	0.0412733	0.0348885
0.3178	0.0662841	0.270627	0.119281	0.364973	0.0783999
-0.146269	0.0444061	-0.0596228	0.047597	-0.232915	0.0412153
-0.315484	0.331679	-0.342467	0.544724	-0.288501	0.141909
0.00781682	0.155026	0.0313414	0.190619	-0.0157078	0.114156
-0.113582	-0.285762	-0.205672	-0.335164	-0.0214927	-0.216341
0.0359552	0.0179627	-0.0703967	-0.0855632	0.142307	0.121489
-0.0611491	0.128992	-0.0260935	0.171265	-0.0962047	0.0825623
0.29401	0.184736	0.0408102	0.193293	0.54721	0.143114
0.270292	0.0365009	0.187003	-0.0479497	0.353581	0.114653
-0.12645	-0.0197209	-0.16134	-0.0469607	-0.0915603	-0.00388677
-0.126611	-0.0418878	-0.328614	-0.233045	0.0753922	0.0554125
-0.0502988	0.0429351	0.377199	0.0986088	-0.477796	-0.0105629
0.139144	-0.0595937	-0.0446662	-0.187693	0.322954	0.0446588
0.474786	0.316447	0.418104	0.28109	0.531468	0.366787
0.0330259	0.162877	0.111327	0.200463	-0.0452753	0.129723
0.232035	0.374418	0.0966442	0.244608	0.367426	0.468637
-0.298994	0.0314844	-0.455192	0.0742106	-0.142795	-0.0112417
0.129239	0.0748812	-0.144285	0.100886	0.402763	0.074682
-0.584556	-0.2539	-0.698275	-0.409627	-0.470838	-0.0869903
0.391006	0.310107	0.703508	0.458425	0.0785043	0.161788
-0.178013	-0.237451	-0.631436	-0.402347	0.275411	-0.083882
0.305963	0.175738	0.240298	0.256147	0.371628	0.0335058
0.227636	0.15926	0.446102	0.082666	0.0091698	0.195185
-0.0029271	-0.267425	0.319782	-0.352831	-0.325636	-0.173358
0.0701135	-0.152956	0.090585	-0.153167	0.049642	-0.115557
0.030818	0.0355202	0.0611878	0.150972	0.000448233	-0.111902
0.155221	0.123718	0.0228864	0.0553629	0.287555	0.192074
0.269257	0.10208	0.47562	0.181277	0.0628942	0.0261737
-0.222695	-0.0613226	-0.322398	-0.0460503	-0.122991	-0.0787594
-0.222206	-0.231283	-0.1912	-0.308548	-0.253212	-0.154018
0.324721	0.115345	0.320396	0.0952911	0.329045	0.117967
0.610513	0.00557314	0.577152	0.0119651	0.643873	-0.0118879
-0.166775	-0.0869118	-0.461958	-0.168111	0.128407	0.0258416
0.434517	0.204492	0.559419	0.338282	0.309614	0.0859207
0.353914	0.0168285	0.585342	0.0652245	0.122485	0.00811619
-0.116819	-0.102757	-0.0762178	-0.0176871	-0.15742	-0.158878
0.594617	0.288865	0.562914	0.31409	0.62632	0.270922
0.0481735	-0.0579822	-0.0368933	-0.0791387	0.13324	-0.0694826
0.173555	-0.0711428	0.273166	-0.122856	0.0739443	-0.0369966
-0.472304	-0.368979	-0.499737	-0.46472	-0.444871	-0.273237
0.190711	0.0286455	0.236145	0.0482911	0.145276	0.0451212
0.0427155	-0.0385692	-0.0921893	-0.123223	0.17762	0.0669778
0.211625	-0.155299	0.468408	-0.231808	-0.0451584	-0.0829179
0.262967	0.178986	0.30659	0.0929158	0.219344	0.265341
0.121845	0.199773	-0.104242	0.175337	0.347932	0.255055
-0.68059	-0.17584	-0.891779	-0.213358	-0.469401	-0.162491
0.620363	0.346572	0.851879	0.484005	0.388847	0.209358
0.113853	0.222486	0.0930627	0.399758	0.134644	0.030432
0.331454	0.109847	0.318342	0.0571921	0.344566	0.186766
-0.101795	-0.0605841	-0.175824	-0.135358	-0.0277668	0.0088702
-0.493337	-0.0232706	-0.809107	-0.114585	-0.177567	0.0870586
0.237871	0.384732	0.150721	0.447308	0.325021	0.305164
-0.165791	0.119576	-0.172473	0.0684628	-0.159109	0.180271
0.0622074	-0.0906429	-0.0849719	-0.26095	0.209387	0.0986903
-0.258324	-0.246173	-0.351447	-0.19221	-0.1652	-0.300135
0.331539	-0.0808087	0.268584	-0.210864	0.394494	0.0350963
0.0549216	-0.14113	-0.0371041	-0.0748736	0.146947	-0.0972425
-0.302884	-0.147865	-0.528614	-0.211646	-0.0771547	-0.112064
-0.207779	-0.368575	-0.053565	-0.453431	-0.361993	-0.267466
-0.0452065	-0.101105	0.35943	-0.00948207	-0.449843	-0.220485
0.0132034	-0.0983162	0.330094	-0.0956572	-0.303687	-0.0847658
0.385208	0.183761	0.284579	-0.00102536	0.485836	0.381978
0.232606	0.269086	0.206116	0.354749	0.259096	0.178157
-0.240919	-0.0486053	-0.277605	-0.108187	-0.204233	-0.00540292
-0.132836	-0.0343374	-0.467852	-0.0614791	0.202181	-0.00719577
-0.159614	0.0657908	-0.363055	0.0174415	0.0438273	0.11414
-0.451617	-0.115491	-0.538594	-0.130548	-0.36464	-0.0887339
-0.506279	-0.181508	-0.744457	-0.294462	-0.268102	-0.0809488
-0.429416	-0.113178	-0.411957	-0.11162	-0.446875	-0.0468906
-0.19761	-0.314563	-0.523609	-0.343358	0.12839	-0.259428
-0.0203132	-0.00806307	-0.068142	0.100986	0.0275156	-0.117112
-0.302135	-0.161273	-0.711411	-0.172377	0.107141	-0.138834
-0.257556	0.0847139	-0.332251	0.0413296	-0.182862	0.0675595
-0.0457629	0.00121768	-0.0456094	-0.114531	-0.0459165	0.0764608
-0.268601	-0.317374	-0.250612	-0.383394	-0.28659	-0.246062
0.228697	0.379131	0.388566	0.53631	0.0688271	0.214619
0.0264364	-0.0436274	0.183493	-0.0568168	-0.13062	-0.0166525
-0.214643	0.0402351	-0.144758	0.0391862	-0.284528	0.0241977
0.132998	0.230474	0.291566	0.252321	-0.0255706	0.219487
-0.142036	0.160464	-0.135623	0.215614	-0.148448	0.0578546
0.218669	0.128634	0.0345614	0.190276	0.402776	0.150052
-0.0710602	0.227678	0.0174596	0.219138	-0.15958	0.215843
0.308316	0.0367033	0.457865	0.0207762	0.158767	0.0731214
0.370869	0.140172	0.435917	0.254582	0.305822	0.0316603
0.312166	0.248392	0.483695	0.268591	0.140636	0.242997
-0.389608	-0.333077	-0.519139	-0.428364	-0.260077	-0.237791
-0.361167	-0.106278	-0.304722	-0.13599	-0.417613	-0.0915792
-0.478174	-0.331294	-0.28498	-0.294598	-0.671368	-0.346365
0.118596	-0.20239	0.395025	-0.19187	-0.157834	-0.22132
-0.188131	-0.0227853	-0.241965	0.0368984	-0.134296	-0.0986308
0.054282	-0.215942	0.190924	-0.170716	-0.0823604	-0.195816
0.148091	0.0112014	0.133266	0.0144374	0.162916	-0.00165713
-0.0354309	-0.153233	0.102712	-0.274152	-0.173573	-0.0426641
0.28187	0.22254	0.21092	0.205945	0.352821	0.239135
0.28738	0.157178	0.226295	0.192389	0.348465	0.0886758
-0.11071	-0.16104	-0.244611	-0.230124	0.0231911	-0.102014
0.222812	0.110814	0.355036	0.132367	0.0905875	0.0892623
0.229195	0.101811	0.552947	0.0256739	-0.0945567	0.171647
-0.255275	0.119224	-0.209883	0.0614504	-0.300666	0.149427
0.493239	0.15953	0.449251	0.119487	0.537228	0.167936
0.148262	0.0142586	0.428592	0.000909228	-0.132068	0.0181806
-0.111105	0.0719693	-0.186824	0.151241	-0.0353853	0.0106531
0.0164379	0.144079	0.014133	0.100466	0.0187427	0.222538
-0.487878	-0.265937	-0.874714	-0.234553	-0.101042	-0.274901
-0.67041	-0.197118	-1.00587	-0.224562	-0.334944	-0.169675
0.440623	0.107101	0.30329	0.082069	0.577956	0.157165
0.623809	0.509043	0.73277	0.707962	0.514847	0.333296
0.191923	-0.0947038	-0.00482351	-0.109836	0.38867	-0.0363738
-0.322606	-0.0280132	-0.464094	0.0672563	-0.181117	-0.123283
-0.0352482	0.117043	-0.201519	0.181506	0.131023	0.0552543
0.611501	0.294517	0.85016	0.300435	0.372842	0.261382
-0.395308	-0.205951	-0.475989	-0.259565	-0.314628	-0.152338
0.0641325	0.220248	0.342701	0.349072	-0.214436	0.0819694
0.226843	0.0132625	0.262691	0.0545614	0.190994	-0.0212071
0.208264	0.0865011	0.131525	0.103736	0.285002	0.0823289
-0.361832	-0.134548	-0.407374	-0.213619	-0.316289	-0.0616319
0.0360057	0.125052	-0.0630939	0.113398	0.135105	0.138608
-0.125755	-0.238794	0.0549336	-0.191799	-0.306443	-0.260629
-0.392716	-0.272368	-0.658486	-0.324597	-0.126946	-0.228459
0.335551	0.0546269	0.149719	-0.0445725	0.521382	0.0913765
-0.488973	-0.294745	-0.590405	-0.308734	-0.387541	-0.280838
0.170539	0.244324	0.224905	0.351375	0.116174	0.14133
-0.382557	-0.111293	-0.329848	-0.0958523	-0.435266	-0.126734
0.220479	0.159464	0.431091	0.188037	0.00986747	0.140083
0.280663	0.182321	0.095575	0.175191	0.465751	0.152324
-0.152751	-0.0123399	-0.450959	-0.0681346	0.145457	-0.072317
-0.0901527	0.129957	-0.288338	0.10293	0.108032	0.156984
0.142025	-0.0109511	0.321727	0.112156	-0.0376762	-0.158467
0.0912478	0.0259746	0.030799	0.0290824	0.151697	0.027765
0.100555	-0.0674273	0.0300929	0.0726699	0.171016	-0.244769
0.16611	0.132818	0.199814	0.239761	0.132406	0.0258746
-0.0132323	-0.0692396	0.198078	0.0047092	-0.224543	-0.147227
0.13455	-0.106512	0.0206146	-0.135572	0.248486	-0.0734339
0.208404	0.167373	0.0916353	0.0462142	0.325174	0.267921
0.558271	0.310597	0.736085	0.395576	0.380458	0.225302
-0.486185	-0.219066	-0.549894	-0.248309	-0.422476	-0.238
-0.0598824	-0.284392	-0.260907	-0.436071	0.141142	-0.130942
0.278022	-0.0512541	-0.0360502	-0.109815	0.592094	0.00203167
0.409214	0.145211	0.401965	0.178989	0.416462	0.0713783
0.0345069	-0.0431215	0.234358	0.089845	-0.165345	-0.217104
0.732705	0.0898021	0.768277	0.126778	0.697133	0.0615442
0.0118807	0.237639	-0.244412	0.179486	0.268174	0.295793
-0.0436016	0.224292	-0.120445	0.237807	0.0332419	0.222579
0.101387	0.101084	0.268244	0.220908	-0.0654693	0.00625792
0.457307	0.0511122	0.207191	0.040693	0.707422	0.0606166
-0.664964	-0.158648	-0.972141	-0.0449051	-0.357788	-0.173575
-0.116077	-0.123217	-0.0788159	-0.0799984	-0.153338	-0.1669
-0.0348228	0.0781214	-0.19924	-0.0122369	0.129594	0.132884
-0.209598	0.0783154	-0.0505896	0.192164	-0.368606	-0.00340082
0.148811	0.0169669	0.267314	-0.0447764	0.0303084	0.0911919
0.144607	0.316778	0.103204	0.43854	0.18601	0.218947
-0.221319	-0.00638362	-0.399004	0.00201444	-0.0436343	-0.0605342
0.168535	0.0473182	0.249655	0.0454303	0.0874161	-0.0303606
0.510822	0.428892	0.671126	0.582842	0.350519	0.300653
-0.213401	0.0193138	0.0233091	0.0906319	-0.450112	-0.0386005
-0.204919	-0.416375	0.147001	-0.309881	-0.556838	-0.485423
-0.288961	0.108056	-0.441104	0.153422	-0.136819	0.0639657
0.279645	0.0942909	-0.0187551	0.0517167	0.578045	0.0913127
0.0975527	0.0632404	0.0771635	0.0997398	0.117942	0.0128255
-0.0326868	-0.0731188	0.292326	-0.0713001	-0.3577	-0.106755
-0.240957	-0.277095	-0.294776	-0.317858	-0.187138	-0.232737
0.506013	0.016404	0.685782	0.174742	0.326244	-0.106785
0.149691	-0.0577674	0.112571	-0.129114	0.186812	0.0142749
0.0295588	0.249124	0.180935	0.248935	-0.121817	0.319724
0.165043	0.140862	0.346395	0.286686	-0.0163086	-0.0118065
0.210031	0.1819	0.463126	0.358644	-0.0430647	-0.00235322
0.0206154	-0.151812	0.022234	-0.179059	0.0189968	-0.127038
-0.286938	-0.298504	-0.514663	-0.33367	-0.0592131	-0.263337
0.161181	0.0349401	0.165	0.10341	0.157362	-0.0661425
-0.0706455	-0.111852	-0.127336	-0.0928922	-0.0139547	-0.122808
-0.72407	-0.20756	-0.916578	-0.314097	-0.531561	-0.0925991
-0.162328	-0.21406	-0.21441	-0.275458	-0.110246	-0.132784
0.0912391	-0.039379	0.0401942	0.00570816	0.142284	-0.115732
-0.568309	-0.311584	-0.41848	-0.393108	-0.718138	-0.252074
-0.0756968	-0.142426	-0.344456	-0.210651	0.193062	-0.0742014
0.223949	-0.00565497	0.217483	-0.0695778	0.230414	0.0582679
-0.0144934	-0.0223224	-0.236231	-0.0820574	0.207244	0.0622122
0.14329	0.0545377	-0.00431727	0.0744648	0.290898	0.037447
-0.0068708	-0.137625	-0.0488828	-0.137938	0.0351412	-0.137313
-0.0180798	0.25615	-0.201463	0.307386	0.165303	0.175425
-0.21399	-0.327143	-0.253857	-0.332491	-0.174123	-0.335496
-0.296783	-0.185685	-0.0205382	-0.190817	-0.573028	-0.180553
0.129388	0.0773205	0.223494	0.0315916	0.0352826	0.123049
0.306939	0.00597265	0.458382	-0.0214474	0.155497	0.00545465
-0.280339	-0.0496394	-0.324235	-0.0579926	-0.236443	0.0197814
0.124605	0.0313917	0.223451	-0.0318174	0.0257584	0.0160799
0.430469	-0.00326589	0.199932	0.0109171	0.661006	-0.0123305
0.151532	0.292884	0.0357691	0.162343	0.267295	0.347075
0.282453	0.276153	0.16205	0.418174	0.402857	0.224055
0.036549	-0.0381781	0.19031	-0.0983102	-0.117212	0.00706384
-0.138106	-0.0290834	0.0581632	0.0209607	-0.334375	-0.0396591
0.137766	0.405623	0.276054	0.340146	-0.000522813	0.474895
0.309667	-0.0255195	0.0866699	-0.165897	0.532665	0.101471
0.259968	0.107304	0.547685	0.0333169	-0.0277492	0.150007
0.406438	0.151488	0.317127	0.0692954	0.495749	0.229477
-0.075839	0.0144407	-0.190545	-0.0818139	0.038867	0.0834871
-0.426371	-0.113311	-0.71958	-0.169264	-0.133163	-0.0624474
-0.222326	-0.197565	-0.428082	-0.383366	-0.0165693	-0.0637387
0.259232	0.179837	0.359774	0.170735	0.15869	0.183096
-0.0177931	-0.143072	-0.145653	-0.154869	0.110067	-0.109775
-0.425741	-0.243285	-0.638338	-0.187815	-0.213145	-0.280244
-0.214509	-0.239825	0.0884207	-0.258358	-0.517439	-0.196405
-0.280682	-0.0940852	-0.194482	-0.117071	-0.366882	-0.0834681
0.286685	0.0758644	0.490173	0.0971297	0.0831962	0.0545991
0.445889	0.0952916	0.402435	0.0911395	0.489343	0.0939236
-0.451897	-0.186333	-0.466617	-0.219685	-0.437177	-0.138155
0.185613	0.138841	0.170445	0.155057	0.200781	0.192315
0.0483246	-0.0125241	0.246408	-0.0346109	-0.149759	0.000149043
0.271074	0.187985	0.35127	0.261354	0.190878	0.109439
0.590423	0.22277	0.633095	0.253347	0.547751	0.206641
-0.0377531	0.202786	-0.135343	0.155292	0.0598368	0.245126
0.0092075	-0.183462	-0.136348	-0.235419	0.154763	-0.137891
-0.00986596	0.0429978	-0.0631576	0.0674878	0.0434257	0.0099982
0.240837	-0.0587661	0.303873	-0.0950583	0.177802	-0.0195476
0.345316	-0.228976	0.436578	-0.338281	0.254055	-0.177314
-0.496732	-0.167208	-0.657841	-0.190995	-0.335622	-0.136297
-0.366618	-0.237339	-0.525952	-0.361084	-0.207285	-0.113593
0.0453711	0.101051	0.400862	0.160876	-0.31012	0.0166987
0.240811	0.12304	0.257384	0.050689	0.224239	0.139684
0.126819	0.245183	0.155394	0.313274	0.0982451	0.203175
0.157458	0.111163	0.335192	0.111025	-0.0202764	0.111301
-0.133002	-0.0611107	-0.198231	-0.120649	-0.0677724	-0.0236751
-0.392127	-0.151884	-0.570708	-0.190618	-0.213547	-0.128501
0.270055	0.0267753	0.152157	-0.0161675	0.387952	0.0585388
-0.0652294	0.031943	-0.170449	-0.0371044	0.0399901	0.082065
0.0100933	-0.125539	0.177577	-0.221413	-0.15739	-0.039074
0.0309828	-0.00334688	-0.329162	-0.0976984	0.391127	0.0756413
-0.355647	-0.272741	-0.446079	-0.33693	-0.265214	-0.196344
0.449101	0.0907422	0.516284	0.124856	0.381919	0.0538115
-0.0461766	0.173323	0.0605855	0.134769	-0.152939	0.209154
0.369205	-0.0707641	0.600763	-0.11138	0.137646	-0.0287472
0.155249	0.172232	-0.190114	0.10234	0.500613	0.26569
0.504132	0.276118	0.758155	0.420357	0.250108	0.126337
-0.348788	-0.226202	-0.374169	-0.25212	-0.323408	-0.203643
0.448682	-0.00917352	0.500254	0.0369134	0.39711	-0.0488502
-0.246301	0.040264	-0.334005	0.0458071	-0.158598	0.0347209
0.330283	0.26789	0.338318	0.363225	0.322249	0.166542
-0.14388	-0.260311	0.124963	-0.157914	-0.412723	-0.347613
0.0705789	-0.003488	-0.0902102	-0.0849598	0.231368	0.0887285
-0.0972063	0.0553474	-0.213474	0.000552013	0.0190617	0.0583238
0.104872	-0.161079	0.126424	-0.184246	0.0833189	-0.120116
-0.0536738	0.0727273	-0.1432	0.216449	0.0358521	-0.119422
-0.17369	-0.0464954	-0.444904	-0.0756166	0.0975244	-0.023117
-0.0272328	-0.0615765	-0.0147845	-0.0781673	-0.0396812	-0.0449857
0.11224	0.243811	0.467406	0.446506	-0.242926	0.0944239
0.587117	0.528096	0.444465	0.500855	0.729769	0.544812
-0.159165	-0.257973	-0.0768068	-0.155326	-0.241523	-0.366185
0.0625175	0.0243898	0.0510683	0.0690354	0.0739668	0.0314417
-0.357154	-0.20092	-0.394452	-0.209245	-0.319856	-0.226485
-0.342815	-0.116675	-0.267982	-0.10795	-0.417649	-0.0813385
0.117663	-0.0722422	0.364185	0.0697001	-0.128859	-0.188035
0.433646	0.0407841	0.496237	-0.129479	0.371055	0.188559
0.0406332	-0.124974	-0.334208	-0.244836	0.415475	-0.0333392
0.225705	0.0290127	0.24485	0.0240574	0.20656	0.040225
0.202121	0.160389	0.408492	0.227713	-0.00425077	0.06446
-0.261388	-0.0305858	-0.405388	-0.115249	-0.117387	0.0848081
0.0397622	-0.0312498	-0.144809	-0.000709785	0.224333	-0.0235865
-0.175285	-0.104082	-0.134204	-0.148681	-0.216366	-0.055421
-0.0384418	-0.114531	0.128417	-0.117954	-0.205301	-0.0997241
-0.124353	-0.128867	0.259792	-0.130887	-0.508497	-0.13046
-0.0157144	-0.270469	0.144457	-0.309836	-0.175885	-0.221457
0.109702	0.0570262	-0.285362	0.0493286	0.504766	0.0574917
-0.763177	-0.424486	-0.979606	-0.43353	-0.546748	-0.413109
0.0468495	0.114591	0.0760022	0.1234	0.0176969	0.109875
-0.107511	-0.107804	-0.00766606	-0.0354815	-0.207357	-0.164807
-0.326409	-0.0756781	-0.251753	-0.0129885	-0.401065	-0.161339
0.167623	0.0721809	-0.0630038	0.0453931	0.39825	0.0772598
-0.122499	-0.264325	0.184423	-0.287787	-0.429421	-0.252096
0.179798	0.0615084	0.168217	0.0565162	0.19138	0.117278
0.133816	-0.134766	0.0876697	-0.0548047	0.179961	-0.293544
0.473254	0.162513	0.502979	0.158302	0.44353	0.181725
0.284128	0.224342	0.283955	0.265504	0.284301	0.183179
0.307188	0.0253134	0.28991	-0.000100686	0.324466	0.0903522
-0.169506	0.0269703	-0.319132	-0.00274683	-0.0198792	-0.0713475
0.682071	0.174846	0.795675	0.32235	0.568467	0.0273423
0.28433	0.175179	0.330745	0.157441	0.237916	0.197362
0.314747	0.0476453	0.21717	0.028046	0.412323	0.0525903
0.129731	-0.0679292	0.114884	-0.0999953	0.144579	-0.0358632
0.203284	0.1936	0.174341	0.197293	0.232226	0.195085
0.354963	0.126824	0.569431	0.169764	0.140494	0.0838845
0.163056	-0.038	0.395954	0.0463069	-0.0698423	-0.152989
0.0519815	0.0365968	0.174563	0.0633392	-0.0706	0.0152273
-0.471292	-0.153701	-0.548243	-0.132897	-0.39434	-0.188447
0.119392	0.0429495	0.117254	0.0755887	0.121531	-0.00596915
0.420396	0.059401	0.582853	0.0785321	0.257938	0.0373251
-0.617659	-0.202757	-0.941232	-0.316361	-0.294086	-0.117411
0.18479	0.0913307	0.118504	0.0306589	0.251076	0.154099
0.338428	0.191639	0.357209	0.31517	0.319646	0.0133718
0.0821206	0.0855903	-0.292891	0.0986073	0.457132	0.0949969
-0.0116073	-0.0320439	-0.0286676	-0.0869023	0.00545294	0.0258648
0.0219349	0.423458	0.156492	0.666645	-0.112623	0.186761
0.0878818	0.141287	0.22338	-0.0157456	-0.0476164	0.262186
0.0507675	-0.0253088	0.165278	-0.168099	-0.0637434	0.211805
-0.0178192	0.0143384	-0.191464	0.121074	0.155825	-0.0184869
0.0578605	0.14945	0.236268	0.207569	-0.120547	0.0846268
0.367908	0.0665586	0.70065	0.138821	0.0351654	-0.0063435
0.215579	-0.148019	-0.00774637	-0.10679	0.438905	-0.149684
0.229016	0.130746	0.128109	0.222437	0.329923	0.107852
-0.174001	-0.113843	-0.11645	-0.137112	-0.231553	-0.0235551
-0.155206	-0.184428	-0.281047	-0.248213	-0.0293644	-0.120642
0.249322	0.134472	0.222482	0.0929675	0.276163	0.14345
-0.504897	-0.250292	-0.692017	-0.179728	-0.317778	-0.299057
-0.399015	-0.342358	-0.628617	-0.422172	-0.169413	-0.278741
0.352395	0.113454	0.44271	0.169526	0.26208	0.0866645
0.0531252	0.036779	-0.0166477	-0.0349809	0.122898	0.100892
-0.0863778	-0.157446	-0.138382	-0.237021	-0.0343734	-0.0802494
0.0700745	0.146129	-0.089767	0.234611	0.229916	0.057647
-0.238313	-0.109294	-0.043108	-0.143053	-0.433519	-0.0755356
-0.363065	-0.145958	-0.15487	-0.145776	-0.571259	-0.180505
-0.0287085	0.0869655	-0.183554	0.124708	0.126137	0.0492232
0.179926	0.133992	0.128854	0.226133	0.230998	0.0587184
-0.245258	-0.290921	-0.193572	-0.311786	-0.296945	-0.262991
0.274236	-0.0177917	0.399693	-0.104963	0.148779	0.0852423
-0.549782	-0.22521	-0.727773	-0.293441	-0.371791	-0.178968
0.130706	0.0710753	0.126236	0.121631	0.135177	0.033497
0.164398	0.0777556	0.266411	0.172519	0.0623847	0.0304512
-0.453831	-0.372095	-0.526207	-0.473268	-0.381455	-0.180734
-0.464568	-0.363613	-0.220428	-0.473684	-0.708708	-0.263357
-0.60762	-0.373337	-0.802503	-0.389255	-0.412738	-0.343698
-0.42351	-0.293986	-0.52312	-0.250793	-0.323901	-0.334591
-0.0794867	-0.102558	0.052661	-0.0892455	-0.211634	-0.0914435
0.131785	-0.167172	-0.176767	-0.203965	0.440337	-0.153777
0.0993018	0.0340261	0.130838	-0.0456232	0.0677655	0.113675
-0.315852	-0.242365	-0.287091	-0.248377	-0.344613	-0.236072
0.0382292	0.304167	0.0281412	0.356232	0.0483172	0.273641
0.545709	0.26293	0.568737	0.296337	0.52268	0.229523
0.368401	-0.0501087	0.380946	-0.141494	0.355857	0.0412766
0.307981	0.129025	0.668349	0.32591	-0.0523876	-0.0761326
-0.0803453	-0.0253092	-0.154487	-0.030462	-0.0062038	-0.0201563
0.300297	0.0277008	0.750108	0.181476	-0.149515	-0.0894311
-0.0260896	-0.128702	-0.396312	-0.148145	0.344133	-0.092048
-0.0724164	0.111912	-0.193616	0.228851	0.0487832	-0.0194564
0.359866	0.150621	0.52379	0.168602	0.195941	0.13264
0.0429706	0.0450601	-0.0799812	-0.0413557	0.165923	0.125127
0.0315056	-0.0161576	0.106538	0.0315198	-0.0435265	-0.0681041
0.186201	-0.0777196	-0.0978004	-0.214391	0.470202	0.0615413
0.349945	0.215628	0.400671	0.201075	0.299219	0.129977
-0.34877	-0.403657	-0.780827	-0.41954	0.0832869	-0.387679
0.0936906	0.186287	-0.0197375	0.133033	0.207119	0.221778
-0.0627521	0.0294948	0.0181117	0.0534855	-0.143616	0.00550414
-0.633669	-0.199796	-0.478109	-0.252137	-0.789229	-0.152961
-0.0336433	0.177339	0.239604	0.286854	-0.306891	0.0688985
0.333179	-0.131787	0.294677	-0.0991697	0.371681	-0.164404
0.216875	-0.0936085	-0.24899	-0.142071	0.682741	-0.0103163
0.0378353	0.0440301	0.368114	0.102744	-0.292443	-0.0146836
-0.260848	-0.209194	-0.514882	-0.237148	-0.00681327	-0.116368
0.365973	-0.127497	0.747686	-0.135211	-0.0157389	-0.121231
0.665177	0.164453	0.553333	0.0841085	0.777022	0.232078
0.322264	0.10833	0.434563	0.280791	0.209964	-0.0615795
0.146184	0.0845118	-0.0792442	0.116643	0.371613	0.07503
-0.541939	-0.416176	-0.514435	-0.414922	-0.569443	-0.41743
0.154255	0.00781748	0.226949	-0.00179641	0.0815615	0.0499542
-0.526283	-0.237663	-0.772815	-0.363149	-0.279752	-0.0923322
0.196647	0.245176	-0.00588794	0.162646	0.399182	0.317856
0.0686638	0.211294	0.218979	0.211241	-0.0816513	0.192583
0.0574924	-0.167059	0.48223	-0.164154	-0.367245	-0.162701
0.329193	0.23127	0.431668	0.2481	0.226717	0.205156
0.33121	0.43852	0.457692	0.500359	0.204728	0.384633
0.253826	0.211318	0.138633	0.263194	0.369019	0.150464
0.0952996	0.0159596	-0.222769	0.00992511	0.413369	-0.00105951
-0.027076	-0.234432	0.189089	-0.207927	-0.243242	-0.194096
-0.215523	-0.0142956	-0.594597	0.00413595	0.16355	-0.0265516
-0.312499	-0.222644	-0.152762	-0.223968	-0.472236	-0.21931
0.457691	0.0739036	0.556283	-0.0654404	0.359098	0.175878
0.128248	-0.0176119	0.199787	0.115886	0.056709	-0.118038
0.249031	-0.0720001	0.188471	-0.0235493	0.309591	-0.120451
0.139326	0.0508947	0.242338	0.110235	0.0363136	-0.0594746
0.00656844	0.00255352	-0.0391172	0.0609707	0.0522541	0.0173626
-0.179679	-0.0739831	-0.158002	-0.0923294	-0.201356	-0.0556368
0.15478	0.216673	0.0460064	0.291347	0.263554	0.179762
-0.0923388	0.0477861	-0.168117	0.114023	-0.0165608	0.00503502
-0.0469928	0.0756271	-0.0764983	-0.0620704	-0.0174874	0.175953
-0.418919	0.0228892	-0.545483	-0.0297157	-0.292355	0.0990775
-0.298498	-0.11324	-0.347531	-0.0689181	-0.249466	-0.10703
0.206541	0.294854	0.293816	0.505495	0.119267	0.212816
0.531604	-0.0810142	0.714202	0.0271171	0.349005	-0.142873
0.17961	-0.0237038	-0.0913168	0.0296803	0.450538	-0.0667303
0.067902	0.220357	-0.00112503	0.208481	0.136929	0.175606
0.174912	0.146802	0.392071	0.212618	-0.0422465	0.0788699
-0.291291	-0.0489534	-0.251585	0.0448548	-0.330996	-0.178622
-0.290048	-0.167875	-0.307178	-0.249484	-0.272918	-0.0985855
0.100402	-0.0644397	0.151428	-0.0264036	0.0493765	-0.122263
-0.0456176	0.196717	-0.379681	0.0805346	0.288446	0.312899
0.0761473	0.0637788	0.0919341	0.0680893	0.0603606	0.0594684
-0.28296	-0.263294	-0.545102	-0.419257	-0.0208191	-0.129262
-0.25735	-0.212183	-0.421498	-0.314853	-0.0932027	-0.171151
0.227563	0.188513	0.469528	0.338046	-0.0144021	0.0389792
0.0028481	-0.0276524	0.0943206	-0.00431909	-0.0886244	-0.0509857
0.0802138	-0.242579	0.597913	-0.258141	-0.437485	-0.245264
0.148619	0.0783974	0.0922745	0.181621	0.204963	-0.0248261
-0.0546048	0.074681	-0.0945229	0.0106948	-0.0146866	0.138667
-0.18698	-0.118121	0.00101902	-0.124274	-0.374979	-0.110645
-0.150936	-0.232755	-0.539634	-0.343909	0.237761	-0.118034
0.00122296	0.170654	0.149085	0.166214	-0.146639	0.175137
-0.185937	-0.0352541	0.254543	0.00131046	-0.626417	-0.0598946
-0.145305	-0.156585	-0.37214	-0.136249	0.0815297	-0.205344
-0.599842	-0.259891	-0.84884	-0.373456	-0.350843	-0.146326
0.420206	0.44704	0.434736	0.439482	0.405676	0.418556
0.0513489	0.092393	0.48219	0.242801	-0.379492	-0.058015
-0.0870979	0.114468	-0.0647278	0.0169215	-0.109468	0.216395
0.0543539	-0.0956975	-0.0327464	-0.144674	0.141454	-0.046721
-0.159344	0.292838	-0.243112	0.179716	-0.0755751	0.343128
0.12494	0.025008	0.0394284	-0.0941191	0.210451	0.122177
-0.0902101	-0.0087082	-0.0493722	0.00568276	-0.131048	-0.0230992
0.470432	0.117939	0.646757	0.0749384	0.294106	0.125518
-0.247208	-0.164771	-0.254636	-0.200967	-0.23978	-0.147721
0.338246	0.0874487	0.350205	0.0384299	0.326287	0.136468
-0.591069	-0.365562	-0.870735	-0.403247	-0.311403	-0.283436
-0.133573	0.165149	-0.32446	0.185148	0.0573147	0.145151
0.147408	0.238627	0.0765294	0.374813	0.218286	0.141509
0.0983102	0.157345	0.140148	0.164566	0.056472	0.138263
0.232126	0.317517	0.319364	0.288488	0.144889	0.339199
0.0457496	0.135926	0.0968766	0.0561437	-0.00537731	0.167396
0.367975	0.172161	0.562466	0.224335	0.173484	0.119987
0.204469	0.23406	0.390874	0.252823	0.0180641	0.254529
-0.281797	0.0574379	-0.334358	0.0613737	-0.229237	0.053502
0.406665	0.268206	0.420933	0.36154	0.392397	0.168827
0.335606	0.108029	0.588938	0.108796	0.082275	0.060966
0.386137	0.0228632	0.677917	0.0726128	0.0943572	-0.0464698
-0.139292	-0.041294	0.111729	-0.0642591	-0.390313	-0.0239213
0.464008	0.157782	0.13027	-0.00725117	0.797746	0.340607
-0.0880331	0.0776234	0.0114834	0.0949495	-0.18755	0.0551973
-0.121442	-0.16861	-0.0178238	-0.154434	-0.22506	-0.172191
0.46007	0.199762	0.552461	0.217434	0.36768	0.182091
0.262962	0.229343	0.421438	0.287547	0.104486	0.175762
-0.101043	0.179702	-0.25365	0.0910582	0.0515632	0.268345
-0.391378	-0.276743	-0.317264	-0.212701	-0.465492	-0.340785
0.463568	0.265402	0.486748	0.406452	0.440388	0.128799
0.111713	-0.0921117	0.00153174	-0.092996	0.221894	-0.0990715
-0.225417	-0.0813571	-0.325298	-0.17428	-0.125537	-0.000512153
0.449287	0.554506	0.60267	0.642764	0.295903	0.445961
-0.625729	-0.370381	-0.68058	-0.381276	-0.570878	-0.312652
0.433228	0.129005	0.303709	0.0888644	0.562747	0.193971
0.103189	-0.267153	-0.040063	-0.307691	0.24644	-0.224669
0.271536	0.201345	0.409244	0.0887645	0.133827	0.292186
0.365055	0.106135	0.541951	0.182601	0.188158	0.0265387
-0.0285466	0.201855	-0.253017	0.16601	0.195924	0.223482
-0.0939146	0.155733	-0.117394	0.121986	-0.0704351	0.129195
0.121146	0.149948	0.228378	0.207672	0.0139141	0.0987693
-0.343322	-0.0991813	-0.601887	-0.18765	-0.0847558	-0.00454714
0.0339183	0.241073	-0.0747913	0.274621	0.142628	0.207524
0.238018	0.000431907	0.495797	0.0310365	-0.0197621	-0.0175051
-0.00130481	-0.178249	-0.217966	-0.244447	0.215356	-0.112851
0.0774334	-0.0625713	-0.039194	-0.167967	0.194061	0.0428244
0.0342882	0.0303749	0.05723	0.10147	0.0113464	0.00567265
0.221674	-0.0462677	0.14463	-0.0597889	0.298719	-0.0327464
-0.0478527	0.127538	-0.283492	0.144462	0.187787	0.114589
-0.167026	-0.0383523	-0.320124	-0.101862	-0.0139277	-0.00393585
0.155995	0.148981	0.164183	0.199767	0.147807	0.0918071
-0.333274	-0.291098	-0.256162	-0.299348	-0.410386	-0.282881
-0.25534	-0.235832	-0.263081	-0.285678	-0.247599	-0.234551
-0.0317196	-0.026241	-0.111067	-0.10986	0.047628	0.0573783
0.856573	0.317312	0.743129	0.258736	0.970016	0.383066
0.0417477	-0.0755238	0.218796	-0.0122612	-0.135301	-0.135507
0.202744	0.186509	0.128198	0.336054	0.277289	0.0156594
-0.721982	-0.365881	-1.03106	-0.368895	-0.412908	-0.375305
0.194842	0.180631	0.394625	0.311994	-0.00494051	0.0492683
-0.261479	0.129338	-0.426295	0.151835	-0.0966623	0.10684
-0.0300445	0.203438	0.00508857	0.252022	-0.0651775	0.140771
-0.144583	0.112174	-0.491404	0.0740921	0.202237	0.150256
-0.0710813	0.0711514	-0.0597342	0.17019	-0.0824283	0.00212584
0.00343942	-0.0986255	-0.268531	-0.0738853	0.27541	-0.0845155
0.184734	0.243203	0.281172	0.317851	0.0882947	0.169772
0.29948	0.136904	0.509832	0.13386	0.0891281	0.162621
-0.0216183	-0.159891	-0.0431368	-0.1684	-9.97801e-05	-0.155931
-0.10384	-0.0547543	-0.00185222	-0.112839	-0.205827	-0.00534278
-0.0176235	-0.0733858	0.380363	0.0107823	-0.41561	-0.15172
0.328219	0.0562099	-0.0213291	-0.000964641	0.677767	0.105956
-0.00893788	-0.0859713	0.362752	-0.0943002	-0.380628	-0.103527
-0.0499797	-0.080215	-0.2619	0.0144819	0.161941	-0.174912
0.113859	-0.270887	-0.00320376	-0.21856	0.230922	-0.293256
0.37621	-0.0559566	0.353427	-0.181719	0.398993	0.0605788
-0.165001	-0.0490783	-0.0843795	-0.0652666	-0.245622	-0.0328899
-0.340105	-0.127284	-0.4346	-0.12057	-0.24561	-0.133998
0.0531169	0.0994001	0.0411645	0.0556616	0.0650693	0.149097
0.0774465	-0.135917	-0.00667666	-0.115977	0.16157	-0.145888
-0.0243295	0.0177851	0.026938	-0.00904494	-0.075597	0.0352267
-0.0710991	-0.124582	-0.0729874	-0.118699	-0.0692108	-0.135113
0.211117	0.149916	0.218905	0.0805182	0.203328	0.243285
-0.0723355	-0.0801259	0.119266	0.0362785	-0.263937	-0.19323
0.00840762	0.00681711	0.122859	0.050996	-0.106043	-0.0216769
0.151809	0.0987084	0.405699	0.16444	-0.102081	0.0193186
-0.321841	-0.175014	-0.499453	-0.309463	-0.144228	-0.0391647
0.167888	-0.0352985	0.17278	-0.0610833	0.162996	-0.018528
-0.17111	-0.23099	-0.264745	-0.293944	-0.0774751	-0.137447
0.245142	0.00599237	0.397754	-0.00939147	0.0925304	0.0191748
0.504658	-0.177824	0.356741	-0.223936	0.652576	-0.187044
-0.175742	-0.406424	-0.0743943	-0.492528	-0.27709	-0.246852
0.0380225	0.133561	0.032856	0.163479	0.0431889	0.13825
-0.53706	-0.178918	-0.77101	-0.120908	-0.30311	-0.246852
0.0920451	0.192811	0.38125	0.222171	-0.197159	0.125812
0.24229	-0.19361	0.0326749	-0.264097	0.451905	-0.123124
-0.128033	0.202125	-0.0836319	0.255292	-0.172435	0.148957
0.129781	-0.0604757	0.182513	0.0242636	0.077049	-0.145215
-0.0686348	0.0909864	0.0191379	0.013066	-0.156408	0.166078
-0.360155	-0.120046	-0.496645	-0.11002	-0.223664	-0.122654
0.154339	0.104819	-0.145522	0.191614	0.4542	0.0180231
0.0564594	0.165637	-0.0618918	0.176904	0.174811	0.180243
0.261625	-0.0422534	0.507245	-0.103677	0.0160053	0.0389687
0.318904	0.0465577	0.347746	0.0938749	0.290063	0.00943247
0.00790997	-0.129745	0.121553	-0.332593	-0.105733	0.0175399
0.380739	0.335634	0.532974	0.417831	0.228504	0.254991
-0.39468	-0.372575	-0.49171	-0.375075	-0.29765	-0.377827
0.53632	0.138334	0.429607	0.0914076	0.643033	0.167548
0.534555	0.116656	0.5992	0.165435	0.469911	0.0741471
-0.618928	-0.281765	-0.668874	-0.323808	-0.568981	-0.205664
0.0450167	0.0554828	0.238249	0.0654458	-0.148216	0.0303085
0.156612	-0.206163	0.0190106	-0.336943	0.294213	-0.0760081
0.424899	0.168176	0.460857	0.163925	0.388942	0.172427
0.218486	0.048375	0.578807	0.107374	-0.141835	-0.0150602
-0.441847	-0.400479	-0.663044	-0.503654	-0.220651	-0.275876
-0.340782	-0.152813	-0.372694	-0.178599	-0.30887	-0.123165
-0.0450534	0.0706435	-0.349993	0.0165699	0.259887	0.144981
0.148666	0.0703244	0.00918339	0.0702173	0.288148	0.106678
0.134852	0.0990757	-0.0538736	-0.00780599	0.323577	0.180025
-0.114478	-0.0180991	-0.512287	0.018252	0.28333	-0.0462677
-0.0908632	-0.147255	-0.2202	-0.164145	0.038474	-0.130365
-0.151536	-0.00208777	-0.52622	-0.0236738	0.223149	0.0194983
-0.275906	-0.0940514	0.0831049	-0.0146552	-0.634917	-0.157584
-0.126106	-0.100819	0.235406	-0.174569	-0.487619	-0.043559
0.755957	0.126789	0.786945	0.157923	0.72497	0.119861
0.489332	0.120756	0.552689	0.151394	0.425976	0.116931
0.314156	0.125299	0.300605	0.194191	0.327708	0.0748443
-0.443463	-0.326801	-0.615707	-0.404805	-0.271219	-0.204432
-0.30741	-0.0874793	-0.585424	-0.117159	-0.0293966	-0.108452
-0.33917	-0.129608	-0.566018	-0.207365	-0.112321	-0.0697374
0.508918	0.460429	0.485526	0.470356	0.53231	0.420073
-0.136513	-0.0915036	-0.325255	-0.147881	0.0522282	-0.00592316
-0.470883	-0.148876	-0.785228	-0.217489	-0.156537	-0.0504131
-0.509789	-0.302949	-0.52641	-0.3565	-0.493167	-0.215636
-0.123625	-0.327192	-0.115841	-0.42495	-0.131409	-0.207483
0.0659498	-0.105494	-0.0871479	-0.0777702	0.219047	-0.133217
0.0573595	-0.0825415	0.45845	0.0749933	-0.343731	-0.250626
-0.103445	-0.118191	-0.00914511	-0.106399	-0.197746	-0.138308
-0.414763	-0.0436158	-0.512994	-0.073328	-0.316532	-0.0272149
-0.102216	-0.00718943	-0.170229	0.0478262	-0.034204	-0.0575412
-0.270629	-0.33008	0.0292087	-0.379102	-0.570467	-0.302485
-0.310465	-0.0878349	-0.425424	-0.0911991	-0.195505	-0.0669625
-0.0741654	0.0834724	0.269114	0.199723	-0.417445	-0.0327787
-0.323364	-0.352906	-0.410685	-0.37588	-0.236043	-0.32816
0.404976	0.117698	0.548257	0.189017	0.261695	0.0409831
0.427878	-0.299082	0.560702	-0.305221	0.295053	-0.294131
0.0822321	0.226634	-0.0451803	0.292641	0.209644	0.201241
-0.0569901	-0.0514228	-0.0292805	-0.123601	-0.0846996	0.000559183
-0.0301129	-0.234006	0.0393406	-0.264574	-0.0995663	-0.203438
0.0367275	-0.0622875	0.108031	0.0280019	-0.0345762	-0.177706
0.123378	-0.0500494	0.283663	0.0509924	-0.0369062	-0.0955525
0.136889	0.408869	0.224011	0.457502	0.0497668	0.355531
0.174405	0.272844	0.24482	0.406089	0.10399	0.128824
0.229765	0.0985919	0.259365	0.118216	0.200166	0.075405
-0.772417	-0.387829	-0.872244	-0.474116	-0.672589	-0.323264
-0.098475	-0.0915787	-0.219714	-0.121097	0.0227642	-0.104749
0.192366	-0.158652	-0.00564155	-0.120647	0.390374	-0.198379
0.10001	-0.0906244	0.159054	-0.0716563	0.0409671	-0.0351585
0.00984341	-0.151196	-0.0829991	-0.142327	0.102686	-0.152322
0.282786	0.0385888	0.128788	0.0279197	0.436785	0.0492578
0.296685	0.406674	0.556196	0.395344	0.0371736	0.354216
-0.207449	-0.336765	-0.107577	-0.323065	-0.307321	-0.361677
-0.103959	-0.0801233	0.079181	0.0676382	-0.287098	-0.227885
0.143821	0.0106765	0.443583	0.0507438	-0.15594	-0.0618499
-0.0505125	-0.202541	0.100327	-0.207027	-0.201352	-0.16161
-0.548932	-0.120707	-0.727467	-0.0690233	-0.370397	-0.16916
-0.0021739	-0.33794	-0.207535	-0.520318	0.203187	-0.201083
0.0297904	-0.0287739	0.169729	-0.0655853	-0.110149	0.0207345
0.349709	0.113905	0.49759	0.174303	0.201827	0.0647419
-0.559134	-0.248184	-0.694838	-0.434235	-0.423429	-0.062134
-0.190029	0.0181735	-0.285832	-0.0758792	-0.0942255	0.116533
-0.231427	-0.220388	0.145392	-0.250196	-0.608247	-0.162146
0.047767	0.0514738	-0.0896617	0.0176516	0.185196	0.0362577
-0.0818791	-0.025251	0.156598	0.0385433	-0.320356	-0.130279
0.203747	-0.0970888	0.28545	-0.10146	0.122044	-0.0753368
-0.0928434	-0.15809	0.0410504	-0.221637	-0.226737	-0.0432785
-0.101222	0.0165456	-0.150801	-0.0628051	-0.0516428	0.0953897
0.0807098	0.211825	-0.0527026	0.0481267	0.214122	0.339872
0.482355	0.240804	0.928022	0.429981	0.0366871	-0.0517023
0.178575	0.303395	0.0427533	0.325198	0.314397	0.232121
0.207679	0.0181431	0.337783	0.131351	0.0775742	-0.146798
-0.159653	-0.11836	0.0965029	-0.0536214	-0.415809	-0.160459
-0.397212	-0.190628	-0.820578	-0.127023	0.0261539	-0.232899
0.275267	0.1549	0.206532	0.109286	0.344002	0.224191
-0.167822	-0.316248	-0.409681	-0.366062	0.0740372	-0.245955
0.124795	-0.0523994	0.491766	-0.0214704	-0.242177	-0.0492495
0.00144494	0.113992	0.0142864	-0.0205429	-0.0113965	0.248526
0.0281877	0.331633	0.0980517	0.326472	-0.0416763	0.370563
-0.331619	-0.136084	-0.41216	-0.183617	-0.251077	-0.106495
0.0354339	0.0559356	0.102416	0.0160465	-0.0315478	0.0640445
0.00797767	0.0075927	0.467984	0.0383644	-0.452028	-0.0344083
-0.110636	-0.243605	-0.0468965	-0.254836	-0.174375	-0.245346
-0.00737757	0.051691	0.0402312	0.0184028	-0.0549864	0.0781186
0.608328	0.0798126	0.83974	0.0291945	0.376917	0.138767
-0.0291929	-0.0322066	-0.135392	-0.100482	0.0770066	0.0601877
-0.340199	-0.253342	-0.279648	-0.334107	-0.400751	-0.142869
0.115294	-0.0639367	0.422917	0.0749519	-0.192329	-0.202825
-0.041203	-0.0956854	-0.00286412	-0.0598801	-0.0795418	-0.131491
-0.357274	0.149478	-0.488522	0.25236	-0.226025	0.0624409
0.101078	-0.322643	-0.0451559	-0.385734	0.247313	-0.24218
0.262738	0.2919	0.347222	0.283892	0.178254	0.317506
-0.457072	0.0202164	-0.669966	-0.0354806	-0.244178	0.0759134
0.0536669	0.171535	-0.164461	0.206914	0.271795	0.118874
0.109421	0.16226	-0.00789509	0.299619	0.226738	0.0249014
0.244899	-0.0597497	0.387407	-0.152743	0.102391	0.0345882
-0.351547	0.0240184	-0.491776	0.0121852	-0.211318	0.0430109
-0.746224	-0.397247	-1.0985	-0.401822	-0.393948	-0.392671
-0.0601792	0.20707	0.123244	0.157817	-0.243603	0.230535
-0.444061	-0.100977	-0.722348	-0.094862	-0.165775	-0.076978
-0.196471	-0.0904641	-0.382613	-0.0661633	-0.0103291	-0.13744
-0.393592	-0.167099	-0.207842	-0.188853	-0.579342	-0.157266
0.372868	-0.107322	0.522327	-0.202418	0.223409	-0.00555069
0.0631881	0.0770557	-0.0453654	0.0780058	0.171742	0.0761056
0.364981	0.313854	0.480854	0.407233	0.249108	0.220476
-0.320607	-0.289701	-0.408558	-0.472482	-0.232656	-0.141568
-0.153115	0.165593	-0.112532	0.273827	-0.193698	0.0291134
-0.532007	-0.343706	-0.780785	-0.424204	-0.28323	-0.27952
0.54216	0.387373	0.764541	0.473637	0.319779	0.296603
0.149126	-0.025624	-0.156087	-0.020397	0.454338	-0.048779
0.53893	0.308266	0.846871	0.340007	0.230989	0.315379
0.319498	0.174522	0.0963323	0.13461	0.542664	0.252318
-0.402109	-0.141669	-0.784106	-0.254781	-0.0201125	-0.0738012
-0.248782	0.0412076	-0.165003	0.0447084	-0.332561	0.0151638
-0.70568	-0.361935	-0.823844	-0.336327	-0.587515	-0.387544
0.083225	-0.0364946	0.0840115	0.0267476	0.0824384	-0.0997369
0.260223	0.287569	0.306066	0.374255	0.21438	0.206513
0.207314	0.252109	0.0799034	0.23287	0.334725	0.269653
0.185745	0.0243565	-0.286198	-0.0710915	0.657687	0.157619
0.0451009	-0.189901	0.44665	-0.116873	-0.356448	-0.304375
0.359439	0.318761	0.338994	0.217067	0.379884	0.388345
0.061843	-0.18001	0.0076385	-0.244786	0.116047	-0.144817
-0.0176953	-0.116802	0.589756	0.0636022	-0.625146	-0.286568
-0.256461	-0.0821904	0.00472205	-0.0366102	-0.517643	-0.107422
-0.4693	-0.0858071	-0.808861	-0.0229272	-0.129739	-0.172132
-0.0646176	0.21284	-0.0128476	0.238927	-0.116388	0.159429
0.33053	0.262236	0.289893	0.337961	0.371166	0.186511
-0.119682	-0.0422251	0.0092378	-0.152705	-0.248601	-0.0731706
-0.0472004	0.031481	0.0963893	0.030624	-0.19079	0.0309183
-0.245965	-0.096195	-0.515357	0.0186257	0.0234267	-0.175639
-0.0963371	0.303011	-0.190114	0.341417	-0.00256	0.264605
0.397	0.0561935	0.307162	0.0034342	0.486837	0.0922901
0.185062	-0.0629443	-0.2101	-0.154327	0.580224	0.0148566
0.192495	-0.173624	0.0125696	-0.173436	0.372421	-0.151914
0.436434	0.310077	0.552675	0.453085	0.320192	0.167068
-0.228173	-0.0247714	-0.284498	0.0489449	-0.171849	-0.087848
0.56447	-0.0770514	0.556965	-0.133491	0.571975	-0.0206114
-0.219388	-0.0649491	-0.309136	-0.149933	-0.12964	-0.0189875
-0.385643	-0.268926	-0.381828	-0.356188	-0.389459	-0.187395
0.183256	0.0245223	0.0753062	-0.0500653	0.291206	0.076253
-0.6309	-0.297876	-0.966452	-0.405254	-0.295348	-0.192008
0.135953	0.0332956	-0.0160251	-0.0271018	0.287931	0.133289
-0.0903374	-0.00369594	-0.108649	0.0191012	-0.0720258	-0.0390291
-0.225036	0.263216	-0.224551	0.1852	-0.225522	0.355972
-0.206817	-0.00064532	-0.471713	-0.0400826	0.0580789	0.025719
0.180507	0.185003	0.333892	0.189952	0.0271223	0.169274
-0.166222	0.0111137	-0.280254	0.0226287	-0.0521899	-0.000401398
-0.267972	-0.343575	-0.178469	-0.435529	-0.357475	-0.258099
-0.280153	-0.115337	-0.185771	-0.130914	-0.374535	-0.0997598
-0.0707881	-0.00115804	0.0719388	0.0538375	-0.213515	-0.0478009
-0.5281	-0.200214	-0.638632	-0.248143	-0.417567	-0.144155
0.324461	0.196358	0.229569	0.255817	0.419353	0.141887
-0.146094	-0.0426849	-0.0991989	-0.054654	-0.192989	-0.0307158
0.142823	0.029024	-0.0683389	-0.0409371	0.353985	0.0656047
-0.0981342	-0.0487562	-0.318632	-0.106456	0.122363	0.0274253
0.204898	-0.154691	0.536776	-0.21646	-0.12698	-0.0969783
0.221878	0.2633	0.41539	0.379181	0.0283656	0.138541
0.689635	0.191155	0.688723	0.196488	0.690547	0.151625
0.460219	0.38129	0.305532	0.457725	0.614906	0.366937
0.124234	-0.0568943	0.327055	-0.0455967	-0.0785864	-0.0776092
0.0354083	0.282515	-0.0631823	0.32856	0.133999	0.181401
-0.0107152	0.125323	-0.179307	0.0838813	0.157876	0.237355
0.022382	-0.0233872	-0.204183	0.000222953	0.248947	-0.000234865
0.0509777	-0.247989	-0.154262	-0.296688	0.256217	-0.199289
0.289266	0.375908	0.0909522	0.333519	0.48758	0.418297
-0.273913	0.221718	-0.269932	0.269503	-0.277895	0.196985
-0.18031	-0.00186643	-0.392342	-0.108077	0.0317214	0.111921
-0.0496203	-0.0602611	0.0578439	0.00482599	-0.157084	-0.116473
0.326309	0.00621435	0.434519	0.0607401	0.218099	-0.00386715
0.216851	0.305815	0.0999737	0.434824	0.333728	0.169102
0.0544515	0.227509	0.208046	0.279305	-0.0991431	0.175714
0.175031	0.0210816	0.358321	0.13361	-0.00825897	-0.091447
0.26164	-0.00146217	0.578204	-0.0287221	-0.0549246	0.00455802
0.349496	-0.00431473	0.270026	-0.0419874	0.428966	0.020948
-0.0828158	-0.154001	-0.0225134	-0.106783	-0.143118	-0.201219
0.434735	0.210699	0.430583	0.199201	0.438888	0.223502
0.146078	0.128055	0.802729	0.214255	-0.510572	0.033329
0.0650171	0.0180217	-0.0792249	0.0474741	0.209259	-0.00542805
-0.453546	0.102435	-0.509649	0.108371	-0.397442	0.0824949
0.0435653	0.0580603	0.0898113	0.0907075	-0.00268071	0.0129916
0.397644	0.266446	0.565954	0.319302	0.229334	0.26741
-0.00262535	0.0774816	0.0179496	-0.021407	-0.0232003	0.17637
-0.0948428	-0.00477611	-0.00614977	0.0627076	-0.183536	-0.0653767
-0.460431	-0.193499	-0.235751	-0.150123	-0.68511	-0.266668
0.362236	0.363193	0.339945	0.542768	0.384526	0.183618
0.088244	0.171198	-0.0450221	0.149098	0.22151	0.180506
-0.0535225	-0.0562803	0.325776	0.0216946	-0.432821	-0.128957
-0.0188653	0.18456	0.0892185	0.289164	-0.126949	0.0416621
-0.422777	-0.183289	-0.772011	-0.207461	-0.0735433	-0.176368
-0.414505	-0.324971	-0.89228	-0.387609	0.0632693	-0.261964
-0.377012	-0.289662	-0.0748127	-0.380915	-0.679212	-0.229941
0.320293	0.269659	0.290177	0.321935	0.350409	0.240885
-0.269623	-0.00744188	-0.372871	-0.0578025	-0.166376	0.0342212
-0.275074	-0.108596	-0.347046	-0.159345	-0.203101	-0.0630616
-0.343777	-0.0358122	-0.410509	0.100749	-0.277044	-0.150731
0.365227	0.170943	0.515276	0.242151	0.215177	0.0832725
-0.344027	-0.199678	-0.502561	-0.17145	-0.185493	-0.227905
0.366999	-0.107108	0.426356	-0.130583	0.307642	-0.0671808
0.281301	0.0240879	0.633858	0.140956	-0.0712547	-0.0718222
-0.0119644	-0.215211	0.156355	-0.180733	-0.180284	-0.248272
-0.0017329	0.0814623	-0.00207698	0.0755409	-0.00138883	0.0395027
-0.668906	-0.112046	-1.01947	-0.157622	-0.318338	-0.066471
-0.0860779	0.0589622	-0.165717	0.0605616	-0.00643916	0.084117
-0.211509	-0.147189	0.0871148	-0.125617	-0.510134	-0.211569
-0.0791805	0.187626	-0.054347	0.0745901	-0.104014	0.344007
-0.607122	-0.144077	-0.863103	-0.103079	-0.351141	-0.17583
0.186314	0.224517	0.23827	0.224445	0.134358	0.250044
0.161366	0.425208	0.251804	0.418921	0.0709276	0.382007
0.200829	0.067941	0.129133	0.0698012	0.272526	0.0660808
-0.592198	-0.280101	-0.766709	-0.366342	-0.417687	-0.178392
-0.321436	-0.0499005	-0.474601	-0.0456091	-0.168272	-0.0781334
0.30584	-0.0232008	0.698732	0.215748	-0.0870526	-0.205509
-0.536505	-0.369352	-0.726782	-0.426706	-0.346229	-0.315787
0.14514	0.034485	0.0868374	0.0532973	0.203442	0.0156726
-0.0881094	-0.179275	-0.224223	-0.214594	0.0480044	-0.141117
-0.0182015	0.0873456	-0.098201	0.118119	0.0617979	0.0687796
0.164824	0.202714	0.00640992	0.207	0.323237	0.246575
0.200866	0.203268	0.00456877	0.246031	0.397163	0.145543
0.341508	-0.0654968	0.188582	-0.0336541	0.494435	-0.0937109
0.330797	-0.136784	0.248597	-0.0976542	0.412997	-0.175914
0.0946885	0.0539767	0.0769708	0.0653426	0.112406	0.00605786
0.0901534	0.074329	0.0412345	0.00576173	0.139072	0.127858
-0.118574	0.285987	-0.0470089	0.166154	-0.19014	0.364044
-0.0107068	0.0037594	0.170785	-5.19553e-07	-0.192198	-0.0187769
-0.310346	-0.0458985	-0.0294956	-0.0437614	-0.591197	-0.0480357
-0.0443678	-0.355478	0.153334	-0.410077	-0.242069	-0.263314
-0.0915719	0.0733555	-0.108622	0.111773	-0.0745222	0.0658643
0.0232747	-0.0744741	-0.612837	-0.140516	0.659386	0.00506759
0.487298	0.0689474	0.460612	0.065474	0.513984	0.0724208
0.46978	0.550679	0.703759	0.555505	0.2358	0.587029
-0.246704	-0.0172103	-0.266939	0.0312039	-0.226469	-0.0682664
-0.00824213	0.217109	-0.0896611	0.255074	0.0731768	0.138898
-0.135591	-0.130233	0.0402662	-0.123741	-0.311448	-0.136724
-0.138291	0.0151819	-0.420906	-0.0552762	0.144325	0.056132
-0.231467	0.0853808	-0.713295	0.133231	0.250361	0.0243233
0.0735902	0.128175	0.185	0.217712	-0.0378197	0.102166
-0.586557	-0.254967	-0.638526	-0.279861	-0.534588	-0.227754
-0.0388636	-0.443911	-0.345557	-0.553651	0.267829	-0.334171
-0.415839	-0.271572	-0.169941	-0.266326	-0.661737	-0.291227
0.147291	0.0136866	0.228548	0.0183343	0.0660332	-0.00718928
-0.0687536	-0.126157	-0.214758	-0.0343396	0.0772504	-0.199352
0.528189	0.19613	0.546196	0.268455	0.510183	0.123806
0.0559726	-0.191677	0.524163	-0.173449	-0.412218	-0.213914
0.114142	-0.256725	0.308924	-0.274	-0.0806395	-0.228889
-0.184911	-0.149546	-0.214943	-0.206736	-0.154879	-0.0611049
0.192337	0.4251	0.27778	0.575603	0.106893	0.235108
-0.451876	-0.214473	-0.206801	-0.21355	-0.696951	-0.202649
0.137045	0.043005	0.243557	-0.0269884	0.030532	0.112999
-0.150841	-0.277965	-0.184805	-0.29076	-0.116876	-0.270448
-0.279136	0.0516963	-0.113905	0.130272	-0.444368	-0.0268795
0.280187	0.236478	0.136234	0.289908	0.42414	0.177805
-0.334297	-0.0963982	-0.123922	-0.00082207	-0.544672	-0.174606
-0.0643572	-0.237754	0.0608331	-0.21783	-0.189547	-0.210328
0.783835	0.155729	1.09823	0.184636	0.46944	0.109296
0.252989	0.11953	0.231542	0.179466	0.274436	0.0229769
-0.165991	0.03519	-0.411095	0.0864958	0.0791127	-0.0206487
0.549176	0.37812	0.598318	0.508721	0.500034	0.24752
-0.124292	-0.0832884	0.025526	-0.136624	-0.274109	-0.0286794
-0.101661	-0.249237	0.19112	-0.242249	-0.394443	-0.187797
-0.358536	-0.0604581	-0.635477	-0.292957	-0.0815949	0.157027
-0.198755	-0.106195	-0.307845	-0.163964	-0.0896658	-0.0727902
-0.0877254	-0.156335	0.338867	-0.154815	-0.514318	-0.119028
0.572086	0.159856	0.702267	0.123173	0.441906	0.19654
-0.140572	0.0668829	-0.356997	0.0575421	0.0758523	0.0372071
-0.385528	0.229157	-0.405123	0.290762	-0.365933	0.213799
0.323079	0.0861932	0.327453	0.144695	0.318705	0.04729
0.262302	0.120087	0.245121	0.137795	0.279482	0.113727
-0.636859	-0.238099	-1.05449	-0.284816	-0.21923	-0.178019
0.189051	0.119409	0.283913	0.132648	0.0941883	0.123813
0.402041	0.102063	0.156987	0.0215331	0.647094	0.181256
0.21596	0.264047	0.233379	0.249512	0.198542	0.250454
-0.0569125	-0.36562	-0.326197	-0.526513	0.212372	-0.206728
0.33384	0.246165	0.238601	0.161041	0.42908	0.275038
-0.0404228	0.481686	-0.0512322	0.437398	-0.0296135	0.490581
0.597272	0.284723	0.700792	0.282914	0.493751	0.270529
-0.0914136	0.00706557	-0.232345	0.0931238	0.0495176	-0.0408269
0.165063	0.00488594	0.113873	-0.0604662	0.216252	0.0820425
0.373278	0.448905	0.524332	0.524786	0.222224	0.396854
-0.300997	-0.205255	-0.540374	-0.324457	-0.061619	-0.0927503
0.180146	-0.0263273	0.00486752	-0.00837136	0.355424	-0.00734074
0.0958441	0.183118	0.453036	0.327988	-0.261348	0.0914451
-0.135359	-0.00718522	0.10827	0.0800996	-0.378988	-0.0520334
0.0639588	0.0553195	0.00353225	0.0469719	0.124385	0.0478553
-0.291155	0.0508746	-0.0877901	0.076668	-0.494521	-0.00980935
-0.240564	-0.236255	-0.23877	-0.162908	-0.242358	-0.272103
0.0577408	0.13598	0.0481634	0.0285488	0.0673181	0.199688
0.204825	-0.0874228	0.0291105	-0.220433	0.380539	0.0455875
0.0379691	-0.0991324	-0.0968022	-0.157698	0.17274	-0.0378174
-0.841856	-0.271007	-1.12559	-0.308172	-0.558124	-0.233841
0.340073	0.0579161	0.32256	0.0844456	0.357586	0.0313866
0.375492	0.105142	0.199782	0.0629765	0.551202	0.112422
0.19049	0.0313356	0.0451999	-0.0102849	0.33578	0.0907448
0.0962863	0.162043	-0.0515939	0.219553	0.244166	0.0893398
0.0307068	0.0629219	0.153929	0.0738203	-0.092515	0.0757924
-0.296541	-0.0199416	-0.00500907	0.017309	-0.588074	-0.0692662
0.299213	0.36826	0.160499	0.454976	0.437928	0.318469
-0.409909	-0.308267	-0.831035	-0.322547	0.0112166	-0.24857
-0.161581	0.0105893	-0.40899	0.0596491	0.0858276	-0.0252871
0.138224	-0.0574195	-0.187035	-0.0599937	0.463484	-0.0548453
-0.481367	-0.320224	-0.907072	-0.42792	-0.0556615	-0.212528
-0.0795266	-0.144939	0.0380219	-0.193739	-0.197075	-0.207684
0.324811	0.185251	0.00854239	0.10136	0.641079	0.269142
0.0559252	0.176985	0.338989	0.319579	-0.227139	0.0529359
0.00192613	-0.209928	0.230235	-0.250482	-0.226383	-0.164009
0.107858	0.141422	0.0891926	0.124145	0.126524	0.173924
0.773836	0.440288	0.867606	0.514349	0.680066	0.387152
0.192488	0.0340993	0.0106756	0.0245372	0.374301	0.0681111
-0.263602	-0.00413149	-0.200635	0.00014368	-0.326568	-0.00840665
-0.448296	-0.0432654	-0.7046	0.0114278	-0.191991	-0.0700079
0.0538803	0.203513	0.0733769	0.127274	0.0343836	0.294892
0.0274159	0.31585	0.0943722	0.517048	-0.0395405	0.0698749
0.0205274	0.120735	-0.140834	-0.026101	0.181889	0.267572
0.131336	-0.017896	0.0995715	-0.0282234	0.1631	-0.00756866
-0.173701	0.281921	-0.0621211	0.217807	-0.285282	0.357066
-0.0932466	-0.0161337	-0.230613	-0.0509234	0.0441196	0.0338924
0.0712738	0.120766	0.123709	0.0933989	0.0188386	0.180197
0.0384236	-0.0416899	0.00335919	-0.143346	0.0734879	-0.0398893
-0.443021	-0.021423	-0.497546	-0.0579891	-0.388496	0.0105328
-0.16326	-0.105686	-0.189998	-0.183367	-0.136521	-0.0281876
0.0102972	-0.158308	0.0107657	-0.174717	0.00982868	-0.121415
0.241375	0.329086	0.31528	0.51857	0.167469	0.116315
0.0917938	0.167313	-0.105293	0.185512	0.28888	0.195196
0.43086	0.224733	0.25596	0.254734	0.60576	0.139388
0.252746	-0.0228999	0.332043	-0.0314665	0.173448	0.0125292
-0.0914825	-0.223424	0.327501	-0.24446	-0.510466	-0.202388
0.362796	0.0401522	0.457513	-1.57546e-06	0.268079	0.120075
-0.161977	-0.0151597	-0.0170928	-0.0146316	-0.30686	-0.0383508
-0.300409	-0.098198	-0.158324	-0.0809907	-0.442494	-0.111804
-0.313547	-0.11331	-0.236524	-0.0819464	-0.39057	-0.149052
0.158145	0.232899	-0.0419722	0.215669	0.358263	0.250128
-0.645174	-0.386896	-0.88261	-0.444621	-0.407738	-0.343411
0.185472	0.230306	0.222349	0.317776	0.148594	0.120152
0.121034	-0.0467714	0.104943	0.0218573	0.137124	-0.113451
-0.280687	-0.152997	-0.1337	-0.167854	-0.427673	-0.138041
-0.186654	0.0461473	-0.104118	-0.0227299	-0.269191	0.0965062
-0.11983	-0.220897	0.0880132	-0.206761	-0.327672	-0.236605
-0.400033	-0.176711	-0.386204	-0.191346	-0.413862	-0.154548
0.618362	-0.0575695	0.779328	-0.0891044	0.457396	-0.0201446
0.224275	0.0509204	0.024605	0.0984128	0.423945	0.0148419
0.0356528	-0.0305525	0.00339942	-0.0245015	0.0679062	-0.0366034
0.0269806	-0.0407809	-0.26888	-0.116446	0.322841	0.017987
-0.406731	-0.119465	-0.560344	-0.0697973	-0.253117	-0.141263
-0.147205	-0.335337	-0.419948	-0.346825	0.125538	-0.319869
0.0802339	0.437614	0.198493	0.641327	-0.0380255	0.233902
0.128955	0.0508959	0.475866	0.0797251	-0.217957	0.014415
-0.105793	-0.30365	0.156777	-0.278484	-0.368364	-0.364373
-0.294893	0.0455766	-0.630102	0.00313107	0.0403164	0.122677
-0.244054	-0.184128	-0.472339	-0.227368	-0.0157695	-0.13229
0.390187	0.205825	0.721488	0.263377	0.0588858	0.212242
-0.329625	-0.155986	-0.371742	-0.146967	-0.287507	-0.147306
0.507385	0.549489	0.582141	0.713272	0.432629	0.399354
-0.35297	-0.226612	-0.328629	-0.271968	-0.377311	-0.117182
0.300112	0.193697	0.324423	0.194168	0.275801	0.165419
-0.274891	-0.216529	-0.102712	-0.212399	-0.44707	-0.207595
0.129793	0.209396	0.0838813	0.123391	0.175706	0.295402
0.141581	0.0129149	0.00597402	0.0629385	0.277189	-0.0371088
0.0559834	-0.0108343	-0.122406	0.00591723	0.234373	-0.0039765
0.164629	0.203702	0.0589178	0.28318	0.27034	0.110318
-0.0160826	-0.0411843	0.32092	-0.0991762	-0.353086	0.0724644
0.189731	-0.122107	0.182371	-0.172793	0.197091	-0.098816
0.0354987	0.0446083	-0.0886094	0.0186735	0.159607	0.0676682
0.291127	0.130106	0.143865	0.125924	0.438389	0.115512
-0.0590331	-0.0651512	-0.0441887	0.00787205	-0.0738775	-0.126652
-0.0594251	-0.104603	-0.0961987	-0.0907552	-0.0226514	-0.189271
-0.496107	-0.345611	-0.545474	-0.41501	-0.446739	-0.241489
0.022499	-0.25694	0.207426	-0.261674	-0.162428	-0.261218
-0.0538934	0.202464	-0.108716	0.207142	0.000928765	0.197785
0.389436	0.0769483	0.234647	0.0604441	0.544225	0.103799
0.0377253	0.101962	0.231422	0.135374	-0.155972	0.0406982
0.154345	0.155352	0.0611414	0.154181	0.247549	0.157991
0.586698	0.459844	0.58482	0.395081	0.588575	0.471087
0.21436	-0.0506185	0.147726	-0.12121	0.280994	0.0199728
0.0625761	-0.101172	0.398764	-0.137592	-0.273612	-0.0301038
-0.194083	0.0880416	-0.452139	0.133858	0.063973	0.0422255
-0.194874	-0.039031	-0.329082	-0.130864	-0.0606664	0.0108238
0.116471	0.223823	0.14337	0.243755	0.0895732	0.215796
0.0314089	-0.00538168	-0.0525361	-0.15105	0.115354	0.104844
0.188371	-0.0189306	0.760269	0.121371	-0.383526	-0.174609
0.0420537	0.156634	0.248563	0.224904	-0.164455	0.0883638
-0.252955	-0.0856536	-0.0750895	-0.0346323	-0.43082	-0.15506
-0.107316	-0.232563	0.345188	-0.204026	-0.55982	-0.276954
0.379267	0.162215	0.588216	0.208207	0.170318	0.116224
0.298381	-0.0855892	0.473489	-0.165761	0.123274	-0.00541723
-0.00734409	-0.105116	0.0475469	-0.0513908	-0.0622351	-0.127135
-0.353702	-0.156295	-0.397022	-0.0631685	-0.310382	-0.232483
0.0189767	0.0253284	-0.153841	-0.127615	0.191795	0.205787
0.460954	0.0418812	0.451872	0.197748	0.470035	-0.0751956
-0.144359	-0.142778	-0.18838	-0.225776	-0.100337	-0.0472704
-0.0625713	-0.182412	0.00594088	-0.0767388	-0.131083	-0.288085
0.592872	0.0618485	0.606263	-0.0824248	0.579482	0.225676
0.227549	-0.0091213	1.58936e-05	-0.00698398	0.455082	0.0270139
0.129064	0.165629	0.0529198	0.0554943	0.205209	0.274506
0.084948	0.105287	0.35402	0.111216	-0.184124	0.0833758
0.156303	-0.096347	-0.48747	-0.268598	0.800076	0.0823198
0.0508327	-0.0862356	-0.00712091	-0.191911	0.108786	0.0194399
0.0109759	-0.134888	0.364724	-0.0541542	-0.342772	-0.284608
0.132208	0.235979	0.0666803	0.348727	0.197736	0.150259
-0.138767	-0.105959	-0.188186	-0.165628	-0.0893484	-0.059787
0.541084	0.0640416	0.529078	0.00553955	0.55309	0.112239
0.0897029	0.0778715	-0.0631425	0.0871819	0.242548	0.0685611
-0.231347	0.105413	-0.161853	0.0406068	-0.300842	0.166547
-0.0389437	0.244955	-0.216923	0.327594	0.139036	0.19689
0.262853	0.151277	-0.00749472	0.0937944	0.533201	0.208759
-0.534672	-0.320455	-0.789421	-0.306551	-0.279923	-0.334359
-0.300704	-0.107604	-0.35718	-0.144546	-0.244228	-0.12349
0.26497	0.154911	0.019484	0.103663	0.510457	0.206159
0.258122	0.0415747	0.148171	0.148618	0.368073	-0.0134156
0.0299571	-0.00311329	0.294884	0.00462874	-0.23497	-0.000732974
-0.716202	-0.283624	-0.612154	-0.368843	-0.820251	-0.198405
-0.0166453	-0.0211521	-0.194931	0.0508021	0.161641	-0.0937089
0.00891058	-0.0584746	-0.224471	-0.126133	0.242292	0.00918425
0.195655	0.166164	0.269605	0.245083	0.121705	0.0872453
0.119145	0.0711278	0.257289	0.162559	-0.0189994	-0.0188826
-0.633208	-0.359462	-0.612366	-0.297484	-0.65405	-0.355965
0.175968	6.27757e-05	0.199347	-0.0241476	0.152588	0.0226604
-0.0260976	-0.248919	-0.468877	-0.229161	0.416682	-0.256452
-0.0884462	-0.0244542	-0.0425181	-0.067319	-0.134374	0.0236315
0.34307	0.261494	0.575845	0.379725	0.110296	0.112882
-0.0835074	0.029871	-0.162038	0.0474025	-0.00497706	-0.0204351
0.175791	-0.000160955	0.505413	-0.0595167	-0.153832	0.0656408
0.229705	0.268514	0.103295	0.2784	0.356115	0.258628
-0.272552	-0.073062	-0.282148	-0.057204	-0.262955	-0.094565
0.676732	0.338767	0.744814	0.387147	0.60865	0.341192
0.341532	-0.0281145	0.279054	0.128844	0.40401	-0.161812
-0.458051	-0.288681	-0.669348	-0.38027	-0.246753	-0.200715
-0.288619	-0.035625	-0.185751	-0.0440883	-0.391488	-0.0294984
-0.0963218	-0.255913	-0.0433359	-0.238817	-0.149308	-0.273008
-0.369259	-0.305575	-0.413541	-0.314214	-0.324978	-0.293855
-0.219244	-0.189917	-0.697112	-0.224949	0.258623	-0.123097
0.101454	0.121765	0.0563947	0.173379	0.146513	0.0528736
0.260308	0.152916	0.251616	0.191044	0.269	0.183066
-0.73947	-0.147649	-0.934882	-0.168051	-0.544059	-0.127248
0.0758407	-0.0319715	0.251721	-0.0495576	-0.10004	-0.0118167
-0.198659	-0.091166	-0.0559174	-0.136418	-0.3414	-0.0647812
-0.00683466	-0.145343	0.513402	-0.099679	-0.527071	-0.170839
0.0519058	-0.0178208	-0.123823	-0.0579063	0.227634	0.0134847
0.0708585	0.119214	0.225978	0.155074	-0.0842611	0.0434379
0.0528951	0.0169978	-0.292424	-0.0158079	0.398214	0.0737216
0.236608	0.0556324	0.26878	0.169576	0.204436	-0.0707721
0.24364	0.151919	0.0867086	0.125978	0.400571	0.181437
0.00581635	0.0858124	-0.00441083	0.215308	0.0160435	-0.0236406
0.111382	0.15747	-0.115833	0.134356	0.338597	0.181639
0.00531446	0.0569106	0.278062	0.256157	-0.267433	-0.105138
0.244882	0.194973	0.588648	0.269526	-0.098885	0.100625
0.0708089	-0.0453609	0.426011	0.0124114	-0.284393	-0.0934708
-0.784098	-0.403749	-0.919764	-0.527212	-0.648432	-0.282201
0.28458	0.0232099	0.267539	-0.0436232	0.30162	0.0710622
-0.253185	-0.138096	-0.254963	-0.181206	-0.251407	-0.087024
-0.148446	0.142019	-0.288689	0.144362	-0.00820273	0.127768
0.0591135	-0.0854161	0.141903	0.0437445	-0.023676	-0.172271
-0.0626703	-0.30351	-0.00193367	-0.339422	-0.123407	-0.257436
-0.449186	-0.110219	-0.789627	-0.203423	-0.108745	0.00611166
0.0333638	0.00102242	0.422086	0.0558229	-0.355358	-0.0623145
-0.210908	-0.29054	-0.0595145	-0.385327	-0.362301	-0.184268
0.318841	-0.24443	0.0507874	-0.330064	0.586894	-0.173406
-0.446807	-0.335322	-0.524559	-0.338193	-0.369056	-0.320513
-0.00280573	0.0830104	0.0054102	0.153213	-0.0110217	0.0202299
-0.162183	0.00717533	-0.377929	-0.0889083	0.0535625	0.0930371
0.38707	0.0581246	0.396345	0.148295	0.377795	-0.0269162
0.284388	0.195977	0.347086	0.277	0.22169	0.101208
0.104445	-0.0783542	-0.0490366	-0.00633891	0.257927	-0.132466
0.0933468	0.0252117	-0.135179	0.0964204	0.321873	-0.0459969
0.644562	0.224202	0.421347	0.214861	0.867776	0.255537
0.607396	-0.0985313	0.813414	-0.083455	0.401378	-0.127529
-0.159566	-0.328365	-0.402618	-0.270715	0.0834861	-0.430823
0.145313	0.0490174	0.36708	0.0331727	-0.0764535	0.0591884
-0.152529	0.0308902	-0.37331	-0.0337832	0.0682524	0.124341
0.122276	0.355741	0.219246	0.395385	0.0253069	0.275576
0.45278	0.10566	0.513373	0.15856	0.392187	0.0483188
-0.107007	-0.0311735	-0.324347	-0.0445273	0.110333	-0.0318593
0.213758	-0.0580065	0.10395	-0.169566	0.323565	0.0418714
0.0775126	-0.139788	0.0968753	-0.225661	0.0581499	-0.0351822
-0.073434	-0.0691372	-0.0885593	-0.0995741	-0.0583086	-0.0276768
0.199812	-0.0134167	0.546374	0.0918995	-0.14675	-0.118733
-0.522322	-0.413431	-0.472737	-0.446693	-0.571907	-0.366427
0.138104	0.205306	0.398344	0.239938	-0.122136	0.163596
0.0243819	0.208026	-0.0606793	0.0826812	0.109443	0.344108
0.132637	-0.0360366	0.442089	-0.0278095	-0.176816	-0.0431901
0.134056	-0.0746751	0.192053	-0.0889532	0.076059	-0.0513644
-0.262944	-0.1061	-0.317457	-0.178667	-0.208431	-0.0326015
-0.106764	0.0454561	-0.240002	-0.00868855	0.0264747	0.0932712
0.12613	-0.0285357	0.0637306	0.0874036	0.18853	-0.131011
0.592035	0.0570197	0.750348	0.110073	0.433723	0.014211
0.106843	-0.160237	0.0135535	-0.196337	0.200132	-0.148355
0.0147532	0.157396	-0.289242	0.114195	0.318748	0.200597
-0.0260112	-0.168289	0.0446262	-0.100515	-0.0966486	-0.236064
-0.161091	-0.0139736	-0.0841122	-0.0364501	-0.23807	-0.0149471
-0.101213	-0.188843	0.371489	-0.192063	-0.573914	-0.216451
-0.0290228	0.00678352	-0.181109	-0.0835062	0.123063	0.00652692
0.0661591	-0.355468	0.348383	-0.427505	-0.216065	-0.302655
-0.0359335	-0.142559	-0.059235	-0.157739	-0.012632	-0.139116
0.125326	-0.0591759	0.442472	0.028133	-0.191821	-0.167911
-0.0343394	0.0520425	-0.226043	0.0278339	0.157364	0.0341162
-0.208787	-0.298484	0.0775258	-0.380352	-0.4951	-0.216615
-0.37452	-0.279523	-0.689179	-0.299885	-0.0598609	-0.249639
0.308166	0.115167	0.352842	0.0592645	0.26349	0.185422
0.586646	0.186772	0.700958	0.173768	0.472334	0.177307
-0.650327	-0.141261	-0.512179	-0.0698965	-0.788474	-0.216536
0.228125	0.332064	0.187854	0.534278	0.268395	0.125137
-0.219889	-0.203292	-0.114494	-0.2416	-0.325283	-0.190687
0.00114821	0.207807	-0.144651	0.408054	0.146947	0.00140852
0.149394	0.245932	0.0785672	0.288852	0.220221	0.226702
-0.567903	-0.427225	-0.837548	-0.53171	-0.298257	-0.33189
-0.0779848	0.179651	-0.0143341	0.207212	-0.141636	0.145997
-0.497387	-0.236405	-0.691958	-0.305869	-0.302815	-0.166941
0.45653	0.243044	0.660295	0.353127	0.252765	0.104471
0.201367	0.235892	0.00767629	0.208952	0.395058	0.285413
-0.0685032	-0.172237	0.270518	-0.167753	-0.407525	-0.129315
0.20019	0.392138	0.225102	0.424759	0.175278	0.399498
-0.21793	-0.12773	-0.257586	-0.132245	-0.178273	-0.134174
-0.162609	-0.18711	-0.681215	-0.204992	0.355997	-0.169228
-0.224589	-0.0783237	-0.393655	-0.0539999	-0.0555221	-0.116004
0.280445	-0.00493073	0.370444	-0.0533366	0.190447	-0.017545
-0.121981	-0.0171457	0.018684	0.0874235	-0.262646	-0.0954975
-0.204077	0.0292513	-0.0712558	-0.00372183	-0.336897	0.0542414
0.1183	0.1474	-0.0188315	0.29639	0.255432	0.0160033
0.632775	0.259852	0.762818	0.375719	0.502733	0.186784
0.679364	0.118446	0.663016	0.0518542	0.695711	0.185037
-0.258566	0.0171453	-0.368736	0.0492658	-0.148396	-0.0114127
0.363322	0.402532	0.606688	0.520364	0.119956	0.272488
0.149274	0.00498806	0.328283	-0.0307308	-0.0297343	-0.0173006
-0.0788811	0.521133	0.16167	0.545237	-0.319432	0.467722
-0.526416	-0.297805	-0.546582	-0.36747	-0.506249	-0.228141
-0.0334417	-0.300334	0.227576	-0.283112	-0.294459	-0.314298
0.00851697	-0.0471811	0.111931	-0.0500263	-0.0948972	-0.0725365
0.375345	0.07987	0.21883	0.121254	0.531859	0.0384863
-0.260789	0.0157197	-0.322614	0.070226	-0.198963	-0.0653883
0.0944143	0.128266	0.352918	0.168642	-0.164089	0.0519487
0.076234	-0.180563	-0.362062	-0.240763	0.51453	-0.0991296
-0.429371	-0.249498	-0.453927	-0.351469	-0.404815	-0.195814
-0.374708	0.00500587	-0.597467	-0.0336908	-0.151949	0.0552958
-0.142532	-0.236597	-0.281144	-0.327697	-0.00392103	-0.12959
0.36066	0.129085	0.231537	0.0100588	0.489783	0.212122
0.0858342	-0.164539	0.508396	-0.158926	-0.336728	-0.221757
0.350256	0.135557	0.362569	0.153555	0.337943	0.114001
0.0380684	0.0303739	-0.0567804	0.00540343	0.132917	0.0573832
-0.0375285	-0.171312	-0.00743715	-0.156904	-0.0676199	-0.168582
-0.0426618	-0.00955456	0.21313	-0.0329863	-0.298454	0.0138772
-0.0290452	-0.0137372	0.235501	0.0362628	-0.293592	-0.0694448
-0.350667	-0.176845	-0.37985	-0.205974	-0.321484	-0.161705
-0.471658	-0.2009	-0.534534	-0.271723	-0.408782	-0.143617
0.254911	0.149153	0.511498	0.149792	-0.00167533	0.163745
0.274195	0.230601	0.207438	0.342913	0.340953	0.118289
-0.371281	-0.281524	-0.199436	-0.311574	-0.543126	-0.212829
0.345375	0.301619	0.364485	0.305544	0.326266	0.30882
0.258844	0.178173	0.501867	0.310808	0.0158218	0.0198594
-0.136568	-0.210108	-0.189985	-0.232136	-0.0831511	-0.179656
0.380724	-0.0865123	0.450618	-0.0551781	0.31083	-0.069741
0.216284	-0.0749018	0.191822	-0.0323172	0.240747	-0.146554
0.232964	0.112034	0.250399	0.214794	0.215529	-0.0170764
0.234532	0.188805	0.171565	0.159996	0.297499	0.196632
0.0103987	-0.0446287	-0.0273759	-0.105111	0.0481733	0.0186147
0.0936706	0.0587771	-0.210385	0.0413824	0.397726	0.0322335
0.00542714	-0.162756	-0.0353848	-0.209206	0.0462391	-0.116331
0.522352	0.288611	0.591653	0.379701	0.453051	0.207377
-0.324654	-0.0781092	-0.192273	0.0176091	-0.457034	-0.181584
-0.203348	0.0563069	-0.144813	-0.0671106	-0.261883	0.18036
0.142489	0.00885933	0.358382	0.000868894	-0.0734044	0.0372864
0.390127	0.125368	0.550897	0.0958163	0.229357	0.101995
-0.534626	-0.021378	-0.920315	-0.0633887	-0.148937	0.0504786
-0.146031	-0.0781368	0.0360356	-0.0386768	-0.328098	-0.127632
0.525744	0.201186	0.555706	0.0799407	0.495782	0.304187
0.192128	0.169237	0.208458	0.130287	0.175797	0.105118
0.316895	0.214193	0.253115	0.324825	0.380675	0.107535
0.226288	0.254565	0.506173	0.271293	-0.0535957	0.198561
-0.692338	-0.34414	-0.859725	-0.36173	-0.524952	-0.32655
-0.0559935	-0.289264	-0.4833	-0.327629	0.371313	-0.218879
-0.0317238	0.297682	-0.126537	0.21197	0.0630893	0.382912
-0.13271	0.0534746	-0.331079	0.0161198	0.0656588	0.0785045
-0.00865169	-0.0443524	-0.0415045	-0.0830618	0.0242011	-0.00564313
0.4079	0.0111234	0.44988	0.235777	0.36592	-0.213531
-0.0412664	0.00706515	-0.0907287	-0.0169064	0.00819589	0.0310367
-0.63156	-0.328396	-0.646613	-0.369843	-0.616508	-0.276786
-0.319048	-0.259397	-0.426999	-0.246838	-0.211097	-0.257975
-0.0246218	0.493143	0.232674	0.637791	-0.281917	0.348496
-0.221828	-0.154608	-0.0213214	-0.224067	-0.422335	-0.0678469
-0.144498	0.17947	0.0397536	0.176517	-0.328749	0.202227
-0.452727	-0.117032	-0.288214	-0.1623	-0.617241	-0.090684
0.0911282	0.159146	0.015724	0.22393	0.166532	0.121249
-0.201948	-0.00775261	0.0622201	-0.0322309	-0.466117	0.016446
0.32405	0.494287	0.42114	0.582712	0.22696	0.416146
0.196052	0.0102715	0.187538	0.0586264	0.204566	0.00873596
-0.230186	0.0182934	-0.474625	0.0506085	0.0142538	-0.00315294
-0.252667	-0.244677	-0.685183	-0.275272	0.179849	-0.214761
-0.194666	0.0771401	-0.0411447	0.208103	-0.348187	-0.0696806
0.0826828	0.0130106	-0.101573	0.0550434	0.266938	-0.0290223
0.0592855	0.0321862	-0.0286417	0.150767	0.147213	-0.0477013
0.455457	0.227662	0.647003	0.289566	0.26391	0.174719
0.451945	0.269337	0.560286	0.426622	0.343604	0.138568
0.0505037	-0.00312007	-0.0938888	-0.0837313	0.194896	0.0814848
-0.071732	0.0344455	-0.487253	0.0259653	0.343789	-0.046983
0.167366	-0.0166071	0.0344677	0.023864	0.300263	-0.0570782
0.00595351	-0.0882605	-0.302623	-0.139554	0.31453	-0.0411317
0.329649	0.0367091	0.296908	-0.0174592	0.36239	0.0908774
-0.220966	-0.00282003	-0.105504	-0.0810182	-0.336428	0.0377585
-0.0563672	0.150061	-0.29354	0.182689	0.180805	0.125496
-0.309609	-0.263606	-0.241897	-0.213843	-0.377322	-0.31337
-0.242963	0.0293384	-0.204033	-0.0210203	-0.281893	0.0588751
0.226888	-0.0473312	0.305419	-0.0595284	0.148357	-0.0505856
-0.0414973	-0.0509615	0.0123682	0.00649123	-0.0953628	-0.108414
0.353281	0.196969	0.547353	0.239512	0.159209	0.109578
-0.00103467	-0.110576	0.0267373	-0.161564	-0.0288066	-0.0706181
-0.0915492	-0.0544881	-0.181229	-0.00744763	-0.00186965	-0.0689192
0.119767	-0.0582928	0.316368	-0.0683982	-0.0768354	-0.0632853
-0.00932743	0.174129	0.223453	0.266383	-0.242108	0.0945247
-0.033942	-0.137225	-0.043197	-0.196634	-0.024687	-0.0721454
-0.387572	-0.310078	-0.73247	-0.430558	-0.0426738	-0.177086
0.263855	0.165332	0.32692	0.196112	0.200791	0.13794
-0.470426	-0.195108	-0.826427	-0.178919	-0.114425	-0.158584
0.245375	-0.058827	0.253158	-0.0707696	0.237592	-0.0652634
0.0696061	-0.0645644	-0.101993	-0.14863	0.241205	0.0195015
0.0632317	0.0239616	-0.394535	-0.107878	0.520998	0.166484
-0.148936	-0.0406149	-0.289216	-0.0787661	-0.00865671	0.0179752
0.356376	0.240905	0.406077	0.228208	0.306675	0.253602
-0.116553	0.450428	-0.132043	0.487774	-0.101063	0.428042
0.0611484	-0.0131051	0.249111	0.0565983	-0.126814	-0.0828084
0.455647	0.207075	0.667475	0.27616	0.243819	0.158193
0.333116	0.236216	0.394393	0.30394	0.27184	0.169614
0.249242	-0.208557	0.142913	-0.211572	0.35557	-0.180743
0.297407	0.083218	0.373017	0.119099	0.221798	0.0722345
-0.376	-0.306726	-0.55927	-0.376259	-0.19273	-0.229708
0.556979	-0.0523287	0.348895	-0.0475677	0.765063	-0.0509103
-0.263446	0.0685769	-0.31816	0.0995697	-0.208731	0.0414217
-0.0511291	0.148882	-0.178458	0.158559	0.0761995	0.112514
0.0998895	0.147766	0.3193	0.209834	-0.119521	0.0936338
0.235298	-0.0706721	0.0459989	-0.122333	0.424596	0.00984087
0.645343	0.407293	0.702385	0.400065	0.5883	0.405114
-0.466316	-0.266312	-0.785167	-0.287714	-0.147465	-0.27297
0.297336	-0.259897	0.219082	-0.344801	0.37559	-0.076207
-0.122012	0.0423729	-0.00134183	0.0658302	-0.242683	0.0125177
0.104333	0.270544	-0.00603179	0.211737	0.214698	0.326069
-0.0462271	-0.0415437	-0.112663	-0.0313124	0.0202089	-0.0517751
-0.556186	-0.236086	-0.898616	-0.241367	-0.213755	-0.221629
0.399328	0.274386	0.329513	0.147804	0.469143	0.363668
-0.345274	-0.192052	-0.588335	-0.118576	-0.102212	-0.294954
0.0403473	0.186959	0.0404788	0.260251	0.0402159	0.12122
-0.0455823	-0.130661	0.0096346	-0.0713614	-0.100799	-0.167797
-0.0701893	-0.246031	0.126754	-0.280891	-0.267133	-0.216089
-0.65728	-0.287976	-0.73868	-0.3648	-0.575879	-0.202807
0.00292938	0.166039	0.0646823	0.161103	-0.0588235	0.170976
-0.124979	0.0187542	-0.311588	-0.0756493	0.0616297	0.0940903
0.0752225	-0.0887998	0.0458683	-0.122683	0.104577	-0.0446843
0.0356005	0.247751	-0.0579144	0.276418	0.129115	0.219084
-0.0329067	-0.0774428	-0.206785	-0.0790041	0.140972	-0.0095876
0.090033	-0.00995842	0.315154	-0.145654	-0.135088	0.0800504
0.321873	0.0103689	0.561274	-0.0199268	0.0824721	0.0419021
-0.180714	-0.230255	0.0386467	-0.172088	-0.400075	-0.281869
0.134724	0.0976451	0.0633303	0.149926	0.206117	0.0453641
-0.00504234	-0.116711	0.215815	-0.0888173	-0.2259	-0.144605
0.214193	0.0242434	0.500306	0.211356	-0.071919	-0.17173
-0.018535	-0.087279	-0.00533856	-0.124082	-0.0317313	-0.0440943
-0.74861	-0.353152	-0.931225	-0.358268	-0.565995	-0.348036
-0.295927	-0.0409247	-0.25142	-0.0489251	-0.340435	-0.0562585
-0.183737	-0.0198618	-0.204193	-0.0130885	-0.16328	-0.0710496
-0.427396	-0.203897	-0.558733	-0.296728	-0.29606	-0.11294
0.314605	0.00279898	0.107006	0.0748658	0.522205	-0.0396725
0.36697	-0.127772	0.299455	-0.223572	0.434485	-0.00333925
-0.158968	-0.110718	0.0348465	-0.168114	-0.352783	-0.0791879
-0.47128	-0.0749956	-0.647922	-0.0728966	-0.294638	-0.0770945
-0.0838035	-0.131473	-0.214464	-0.117598	0.0468575	-0.145348
-0.324252	-0.160763	-0.352262	-0.0900104	-0.296241	-0.231515
0.29187	0.0293773	0.590716	0.0269366	-0.00697686	0.0417207
0.174159	-0.0157191	0.0414526	-0.0296717	0.306865	-0.0111562
-0.0979792	-0.0917989	0.270397	-0.162532	-0.466356	-0.0210657
-0.373556	-0.239709	-0.511853	-0.334231	-0.235259	-0.151157
0.0758498	-0.063167	-0.192071	-0.0294654	0.34377	-0.0583316
0.303021	0.128641	0.188586	0.208969	0.417455	0.048312
-0.000670011	0.00500741	-0.00494941	-0.0617878	0.00360939	0.0396816
0.14394	-0.153217	0.00298011	-0.193895	0.284899	-0.117826
0.0910716	-0.0392533	-0.000886793	-0.0763989	0.18303	0.0152004
-0.310613	-0.0929747	-0.456869	-0.099178	-0.164357	-0.0938253
-0.35533	-0.200817	-0.362884	-0.186821	-0.347777	-0.235169
0.254868	0.0615015	-0.0693642	0.208289	0.5791	0.00342305
0.231021	0.108626	0.382634	0.111906	0.0794084	0.101898
-0.0756482	-0.0469402	-0.171939	-0.104455	0.0206424	0.0105745
0.051228	0.35599	0.210253	0.4517	-0.107797	0.260281
0.56087	0.227496	0.380215	0.271662	0.741525	0.199384
-0.111703	-0.0164775	-0.235354	0.0817257	0.0119486	-0.114681
0.181019	0.428551	0.247438	0.384086	0.1146	0.444299
-0.34774	-0.282495	-0.474273	-0.286608	-0.221207	-0.28101
0.193614	0.138533	0.161049	0.193176	0.226178	0.0838893
-0.0680535	0.113396	-0.102626	0.102063	-0.033481	0.140026
-0.277731	-0.0922198	-0.264049	-0.126217	-0.291413	-0.0512845
0.115732	-0.140968	0.144675	-0.275264	0.086788	0.00820743
-0.618251	-0.281705	-0.876052	-0.387269	-0.36045	-0.190839
0.177432	0.137757	0.132458	0.210641	0.222405	0.0388854
-0.265472	-0.164128	0.263864	-0.0427307	-0.794808	-0.262143
-0.608997	-0.301737	-0.767235	-0.423491	-0.450758	-0.235408
0.211598	-0.0220539	0.338064	0.10428	0.0851317	-0.127676
-0.364557	-0.160888	-0.0790823	-0.156677	-0.650032	-0.165634
0.227427	0.166221	0.133072	0.197757	0.321782	0.128989
-0.524878	-0.240481	-0.553962	-0.192008	-0.495794	-0.204461
-0.195983	-0.125903	-0.0544497	-0.0261435	-0.337515	-0.221254
0.436312	0.26726	0.702853	0.372857	0.16977	0.207625
-0.33041	-0.114661	-0.241253	-0.145266	-0.419567	-0.11542
0.170312	-0.0678214	0.709723	0.0114108	-0.369099	-0.119016
-0.238172	-0.112781	-0.20842	-0.0895542	-0.267923	-0.163106
0.134254	-0.259562	0.101754	-0.228124	0.166754	-0.261895
-0.206864	0.0942135	-0.362599	-0.0122672	-0.0511301	0.22352
0.0285177	0.0413653	-0.0153313	-0.0111777	0.0723668	0.0939084
0.125042	0.0973937	0.329815	0.228769	-0.0797321	-0.0623162
0.0767029	0.130602	0.171833	0.0833038	-0.0184273	0.238084
0.675417	0.38141	0.73091	0.422089	0.619924	0.307668
0.0661562	0.0517571	0.143792	0.109036	-0.0114793	-0.00622401
-0.668031	-0.221494	-0.767644	-0.189766	-0.568417	-0.240431
-0.00362799	0.0979575	0.145237	0.0662673	-0.152493	0.129648
-0.229706	-0.00558007	0.0299819	0.00709904	-0.489393	-0.0182592
-0.420844	-0.19093	-0.626879	-0.219519	-0.21481	-0.149564
-0.170807	0.077759	0.194688	0.200549	-0.536302	-0.066155
0.527967	0.508611	0.428954	0.546434	0.62698	0.479933
-0.521128	-0.192854	-0.76452	-0.343803	-0.277736	-0.0647223
0.17864	0.153537	0.344899	0.138117	0.0123807	0.125386
-0.282261	-0.0834879	-0.164799	-0.0419695	-0.399724	-0.13624
0.334874	0.231875	0.238587	0.17354	0.43116	0.289198
-0.480074	-0.0488419	-0.473064	-0.0448191	-0.487083	-0.0581547
0.0521804	-0.0162393	0.0403063	0.0487243	0.0640546	-0.081203
-0.0723455	-0.118492	-0.170035	-0.073589	0.0253437	-0.186208
-0.265256	-0.244505	-0.611318	-0.264853	0.0808048	-0.238785
-0.585394	-0.193259	-0.49335	-0.260045	-0.677438	-0.126473
0.179189	0.121235	0.512428	0.118525	-0.154049	0.11257
0.0859825	0.54242	-0.0725264	0.562488	0.244491	0.465433
-0.190975	0.0135307	0.0856784	0.130101	-0.467629	-0.10304
-0.172134	-0.172511	-0.361518	-0.249736	0.0172494	-0.110419
0.31829	0.183215	0.277984	0.162922	0.358597	0.212621
-0.0226879	-0.234447	-0.119602	-0.32503	0.074226	-0.123518
0.144233	-0.0780154	-0.0832032	-0.185691	0.37167	0.0337958
0.112917	0.0179534	-0.103422	0.0292305	0.329256	0.0313876
-0.11257	0.180614	-0.0449632	0.27757	-0.180178	0.0836571
0.109979	0.0794493	0.00576601	0.0341163	0.214193	0.124782
0.0486851	-0.0717257	0.227747	-0.00734035	-0.130377	-0.141757
-0.465604	0.0197135	-0.581624	-0.0873041	-0.349583	0.114372
0.0970338	-0.00662702	0.218533	-0.00273674	-0.024465	0.00199111
-0.220875	-0.0853881	0.0643789	-0.0130114	-0.506128	-0.160002
-0.0519895	-0.0719065	-0.0796803	-0.0058479	-0.0242986	-0.0673993
-0.104985	0.0471919	0.107945	0.057192	-0.317914	0.0382894
0.230278	-0.207909	0.642163	-0.14692	-0.181607	-0.268898
0.0694225	-0.0590574	0.0490071	-0.241968	0.0898378	0.198763
0.00043971	0.0427104	0.04006	0.0322803	-0.0391806	0.066921
0.0438697	-0.148749	0.0753442	-0.217615	0.0123952	-0.0779537
0.405715	0.154752	0.294937	0.145285	0.516494	0.164219
0.194019	0.022732	0.26251	0.0309529	0.125528	0.00593092
-0.0789174	0.266475	-0.0332998	0.26621	-0.124535	0.232648
-0.359799	-0.117184	-0.607441	0.0146389	-0.112157	-0.26073
-0.579084	-0.111599	-0.726744	-0.140616	-0.431424	-0.0973003
-0.341004	-0.206054	-0.242668	-0.243307	-0.43934	-0.163211
-0.244211	-0.0960634	0.0259556	-0.00448001	-0.514377	-0.187651
0.193715	0.0601139	0.228903	-0.0971854	0.158527	0.221526
-0.0450591	0.0136912	0.145288	-0.0203105	-0.235406	0.0407032
0.154267	-0.131152	0.0554194	-0.124299	0.253115	-0.157905
0.234184	0.0243376	0.29464	0.109575	0.173728	-0.0608994
-0.25101	-0.0560299	-0.411369	-0.0790859	-0.0906497	-0.0301302
-0.111493	-0.311269	-0.0630298	-0.35186	-0.159955	-0.293833
0.490262	-0.245409	0.563923	-0.267645	0.416601	-0.185975
0.0558105	-0.00808867	0.0576345	0.0323256	0.0539866	-0.0485029
-0.136932	-0.0283703	-0.0282363	0.051875	-0.245627	-0.108243
0.0985598	-0.100034	0.114125	-0.201417	0.0829944	0.00855464
0.0486125	0.0749973	0.110325	0.0433101	-0.0130997	0.118643
0.281557	-0.0203398	0.351715	0.0185502	0.211399	-0.0677983
0.0663977	0.0894097	-0.13146	-0.02486	0.264255	0.186394
0.0667686	-0.17329	0.00587753	-0.202953	0.12766	-0.126722
-0.137716	0.269692	-0.078675	0.269897	-0.196757	0.270113
-0.0588578	-0.191432	-0.253283	-0.263752	0.135567	-0.0809972
-0.318717	-0.211956	-0.0432885	-0.0749813	-0.594146	-0.2841
-0.0686263	-0.156657	-0.2156	-0.230588	0.0783471	-0.070623
0.108646	-0.0175583	0.685402	0.000728774	-0.46811	-0.0188686
-0.417944	-0.258825	-0.0361901	-0.288945	-0.799697	-0.248688
0.737329	0.54177	0.713438	0.834485	0.76122	0.280885
0.101729	-0.137519	0.0739646	-0.266866	0.129492	-0.0248479
0.0295698	-0.186474	-0.583063	-0.212875	0.642203	-0.161655
-0.0994986	-0.156911	0.126359	-0.119416	-0.325356	-0.194406
0.185799	0.225076	0.181335	0.153628	0.190263	0.218698
-0.070078	0.0673568	0.17914	0.122542	-0.319296	0.0423296
-0.209063	-0.168616	-0.371431	-0.176952	-0.0466949	-0.149623
0.349787	0.0984657	0.563766	0.0506645	0.135808	0.164611
0.507373	0.0555618	0.469853	0.0990046	0.544894	-0.0267449
-0.101177	0.101666	0.00151457	0.0141406	-0.203868	0.189191
0.0277084	0.0927226	0.254418	0.135046	-0.199001	0.0489199
0.424392	0.0690551	0.141162	0.0412064	0.707621	0.106072
-0.0189349	-0.0788865	0.289452	-0.0982833	-0.327322	-0.0478088
0.189718	-0.124655	0.240525	-0.04493	0.138911	-0.20438
0.446954	-0.142734	0.457091	-0.189242	0.436818	-0.100737
0.463749	-0.154586	0.338301	-0.165122	0.589197	-0.144049
0.210792	0.163152	0.334806	0.194128	0.0867777	0.0872516
-0.314537	-0.102831	-0.574297	-0.20358	-0.0547777	-0.0639184
-0.0703994	-0.0718376	-0.235778	-0.199883	0.0949795	0.0562082
-0.112637	-0.221437	-0.234964	-0.2299	0.0096904	-0.25684
0.160564	-0.0464184	-0.0756012	-0.173678	0.396728	0.078532
-0.142562	-0.133348	-0.0935477	-0.149934	-0.191576	-0.134679
-0.115589	-0.0164985	-0.0505313	0.0288971	-0.180647	-0.0477195
-0.538532	-0.208893	-0.80939	-0.356396	-0.267674	-0.0483148
0.505069	0.296709	0.243741	0.32538	0.766398	0.235578
-0.136081	-0.152931	-0.00143114	-0.124088	-0.27073	-0.199023
0.295412	0.490536	0.225582	0.468192	0.365242	0.501273
-0.196706	-0.303231	-0.50677	-0.420975	0.113357	-0.185486
-0.470076	-0.353761	-0.885117	-0.406989	-0.0550346	-0.300532
-0.102932	-0.169009	-0.135253	-0.28061	-0.0706118	-0.0645635
-0.14462	-0.000641448	-0.172296	0.0442407	-0.116945	-0.0349891
-0.107708	-0.3907	0.056427	-0.528704	-0.271844	-0.252696
0.23415	-0.0162976	0.458556	0.133488	0.00974376	-0.171042
0.140701	0.425898	0.0640121	0.477592	0.21739	0.354692
-0.344722	-0.0663616	-0.305778	-0.0714183	-0.383665	-0.0300333
0.359366	0.154417	0.156547	0.212957	0.562186	0.117939
0.205404	0.282511	0.225101	0.259017	0.185707	0.299318
0.24816	0.0920587	0.30128	0.0423353	0.195041	0.127888
-0.158797	-0.150302	-0.35332	-0.200243	0.0357271	-0.113569
-0.706963	-0.338884	-0.754708	-0.430962	-0.659218	-0.25203
0.00584093	-0.0297603	0.209948	0.00340151	-0.198266	-0.0881184
0.772497	0.165358	0.937532	0.145557	0.607463	0.195477
0.212318	-0.205319	0.251063	-0.22371	0.173573	-0.186928
0.434456	0.274989	0.37788	0.25661	0.491033	0.293368
-0.0834099	-0.190406	0.239978	-0.269426	-0.406798	-0.144418
0.200692	0.322435	0.138279	0.346738	0.263104	0.253018
-0.240634	0.0819714	-0.186577	0.170836	-0.294692	-0.00125651
0.262937	-0.0687886	0.353532	-0.140492	0.172341	0.0160622
0.65782	0.109839	0.59572	-0.0195164	0.71992	0.171648
-0.751177	-0.290516	-0.988147	-0.317442	-0.514208	-0.271863
0.541244	0.19172	0.703813	0.335596	0.378675	0.0705528
-0.262089	-0.0804659	-0.295677	-0.134744	-0.228501	0.0370162
-0.0130201	0.335796	-0.0301931	0.319242	0.00415286	0.33111
0.324906	0.197121	0.362678	0.24463	0.287134	0.17647
0.387903	0.125911	0.337993	0.0961102	0.437814	0.155712
0.419039	0.225412	0.373421	0.127884	0.464657	0.238304
0.124875	0.13878	0.184147	0.156042	0.0656036	0.144601
-0.409132	-0.13767	-0.235824	-0.108592	-0.582439	-0.165062
0.249144	0.039365	0.553356	0.0227845	-0.0550675	0.0684562
-0.125905	-0.0794237	-0.409187	-0.0981169	0.157378	-0.0257337
0.236527	0.382367	0.204842	0.428772	0.268212	0.343263
-0.0627875	-0.0629871	-0.400183	-0.302215	0.274608	0.184919
0.27357	0.147497	0.510087	0.172194	0.0370527	0.09975
0.136541	0.033599	0.28915	0.0368016	-0.0160678	0.0367644
-0.495448	-0.365562	-0.596948	-0.340297	-0.393948	-0.406696
0.206085	-0.101539	0.10624	-0.0729065	0.30593	-0.0840315
-0.247238	-0.00434405	-0.241757	-0.0973613	-0.252719	0.0886732
-0.217191	-0.195269	-0.117211	-0.228778	-0.317172	-0.213035
0.724658	0.2564	0.652835	0.379399	0.79648	0.116411
-0.274791	-0.246302	-0.595978	-0.271683	0.0463962	-0.245521
0.0407843	-0.00794357	0.120849	-0.0182606	-0.0392803	-0.0151061
0.609573	0.152918	0.505556	0.153025	0.713591	0.162254
-0.091105	-0.150894	-0.217325	-0.196005	0.0351154	-0.0987524
0.337572	0.240042	0.528227	0.338062	0.146916	0.142022
-0.350135	-0.191933	-0.42277	-0.219208	-0.277501	-0.181805
-0.0120956	-0.294188	-0.176967	-0.435415	0.152776	-0.147651
0.356628	-0.0769756	0.222672	-0.161779	0.490585	-0.0271086
-0.706142	-0.247167	-1.05336	-0.208428	-0.358927	-0.285906
-0.0216342	0.0212433	-0.0212021	0.0111662	-0.0220663	-0.0662343
-0.21104	-0.0343869	-0.167394	-0.0180236	-0.254687	-0.040793
-0.105892	-0.194809	-0.228673	-0.273326	0.016889	-0.116293
0.2315	-0.0877165	0.228744	-0.111039	0.234257	-0.0336011
-0.34055	-0.201475	-0.408425	-0.26373	-0.272675	-0.126258
-0.170738	0.0401195	0.12921	0.111881	-0.470686	0.023095
-0.0753097	-0.0697655	-0.2523	-0.0320636	0.10168	-0.0623371
0.280315	0.256444	0.283433	0.45798	0.277197	0.0456193
-0.0838356	0.0130484	0.0677155	0.0331324	-0.235387	-0.0354098
0.300829	0.191521	0.506458	0.185544	0.095201	0.176394
-0.0251366	0.0770969	0.180279	0.186557	-0.230552	-0.0323631
-0.577655	-0.204994	-0.649613	-0.24289	-0.505697	-0.15119
-0.294573	-0.41272	-0.511748	-0.566972	-0.0773978	-0.234361
0.214651	-0.108705	0.396904	-0.150564	0.0323983	-0.10104
-0.112997	-0.34794	0.0232703	-0.552061	-0.249265	-0.13833
-0.156312	0.134366	0.088202	0.173879	-0.400826	0.144643
0.176662	0.0951241	0.00659636	-0.0288024	0.346727	0.228365
0.0555841	0.08622	0.130926	0.0842021	-0.0197579	0.0882379
-0.0492366	-0.160237	-0.0461175	-0.299002	-0.0523556	0.0465856
-0.281494	0.0388101	-0.545049	0.00542755	-0.0179395	0.091025
0.19105	0.258067	-0.0458793	0.234616	0.427979	0.257154
-0.397788	-0.23142	-0.60568	-0.235251	-0.189895	-0.233544
0.301532	0.240301	0.108954	0.256247	0.494111	0.192125
0.0333742	-0.021764	-0.301045	-0.0933563	0.367793	0.0628049
0.31146	0.138471	0.679335	0.199284	-0.0564144	0.0495125
-0.688252	-0.418206	-0.84594	-0.563072	-0.530565	-0.309886
-0.382119	-0.209037	-0.484297	-0.24106	-0.279941	-0.157292
0.214011	-0.0855473	0.139043	-0.13611	0.28898	-0.084009
0.321903	0.0818377	0.00910472	-0.033334	0.634701	0.133621
-0.638006	-0.228496	-0.774711	-0.138287	-0.501302	-0.344023
0.138438	0.114209	0.289345	0.175414	-0.0124692	0.0369865
0.33188	0.196291	0.311003	0.207006	0.352756	0.184393
0.439258	0.24634	0.431031	0.251869	0.447486	0.235843
0.197895	-0.177907	0.397207	-0.2743	-0.00141835	-0.0957908
-0.203855	-0.152272	-0.454019	-0.158823	0.04631	-0.162528
-0.00555737	-0.0145718	0.204884	0.0514619	-0.215999	-0.0806056
-0.0912708	-0.112065	0.0440069	-0.135791	-0.226548	-0.0811664
0.0640824	0.136909	0.0745979	0.113328	0.0535669	0.171563
0.220297	0.222696	0.382948	0.314771	0.0576469	0.14334
-0.431671	-0.302899	-0.623	-0.381058	-0.240343	-0.23818
-0.433263	-0.264398	-0.347438	-0.311442	-0.519087	-0.204848
0.388997	0.219883	0.167345	0.216693	0.610649	0.269197
-0.016501	0.179055	-0.141777	0.192311	0.108775	0.269142
0.466208	0.0393662	0.801262	0.111079	0.131154	-0.0187502
0.316718	-0.00271093	0.439175	0.0430469	0.194261	0.0146746
0.234809	-0.0190466	0.671169	0.100609	-0.201551	-0.182766
0.434945	0.243237	0.34257	0.299619	0.527319	0.186854
-0.0195455	-0.0455595	-0.0686213	-0.0950508	0.0295304	-0.0102948
-0.129099	0.159688	-0.0141	0.238717	-0.244099	0.079197
-0.193907	-0.108451	-0.461988	-0.141654	0.0741744	-0.0708231
0.0804507	-0.0350457	-0.049339	-0.0240663	0.21024	-0.0470157
0.201954	0.135795	0.181149	0.150378	0.222759	0.111909
-0.251996	-0.17548	-0.335066	-0.199672	-0.168927	-0.103518
0.207345	0.0326819	0.0903571	-0.0229706	0.324334	0.135106
0.134505	-0.178204	0.392997	-0.0960917	-0.123986	-0.169837
0.06845	0.257365	0.249902	0.361922	-0.113002	0.133559
-0.324489	-0.195783	-0.327874	-0.251418	-0.321105	-0.140148
0.365923	0.0601996	0.472648	0.143614	0.259199	-0.0480076
-0.256822	0.0900503	-0.272886	0.155095	-0.240757	0.0198743
0.311856	0.184468	0.367488	0.145012	0.256225	0.239223
0.0235288	0.17044	0.165571	0.10647	-0.118514	0.217853
-0.391712	-0.364937	-0.261271	-0.285047	-0.522152	-0.418383
0.301694	-0.0539868	0.426154	-0.0884197	0.177233	0.0042668
0.0335504	0.290606	-0.29179	0.247411	0.358891	0.312721
0.317951	-0.0743918	0.332756	-0.112686	0.303146	-0.0321689
-0.245365	-0.256388	-0.114987	-0.31759	-0.375744	-0.256321
-0.184127	-0.143654	0.395446	-0.133917	-0.763699	-0.159071
0.587463	0.198657	0.74751	0.137727	0.427416	0.230953
-0.168827	-0.0654209	-0.0546229	-0.0742228	-0.283032	-0.033224
0.339938	0.172849	0.574775	0.242277	0.1051	0.116832
0.0873527	0.179871	0.254303	0.258548	-0.079598	0.0977208
-0.181049	-0.156691	-0.23365	-0.0981772	-0.128447	-0.19295
0.220374	0.0883166	0.252144	0.183534	0.188604	-0.0235567
0.190038	0.250045	0.368096	0.483001	0.011979	0.011943
-0.0186638	-0.0666151	0.123886	0.0595398	-0.161213	-0.20096
0.0819446	0.133445	0.181611	0.155238	-0.0177217	0.105153
0.0409992	0.00341092	-0.202686	0.160971	0.284684	-0.182939
0.201341	0.0719323	0.361885	0.0537126	0.0407972	0.0455146
0.676843	0.175015	0.554249	0.120471	0.799437	0.282755
-0.0422437	0.283509	0.0084566	0.360445	-0.0929439	0.206572
0.13439	0.132737	0.482037	0.14046	-0.213257	0.125014
0.0553189	-0.035472	-0.110525	-0.0532513	0.221163	-0.0236487
-0.543611	-0.305225	-0.649591	-0.412592	-0.43763	-0.201184
-0.257761	-0.122361	-0.210221	-0.23999	-0.305301	-0.0256636
-0.103536	-0.170862	-0.117071	-0.170263	-0.0900011	-0.203749
-0.201026	-0.250803	-0.137451	-0.230189	-0.2646	-0.266711
-0.044974	0.0476239	0.167742	0.159695	-0.25769	-0.099773
-0.0362872	-0.0138433	0.0368521	0.00395689	-0.109427	-0.0313012
-0.105579	0.111764	-0.0696292	0.16466	-0.14153	0.0588679
0.492662	0.378021	0.273705	0.287643	0.71162	0.417772
-0.104541	-0.115576	0.119669	-0.162357	-0.328751	-0.0536169
0.000721735	0.108605	-0.0698191	0.013691	0.0712626	0.174341
-0.24694	-0.0285645	-0.479612	-0.0781466	-0.0142681	-0.0292503
0.287682	0.0351941	0.364412	0.0199624	0.210953	0.0504257
0.325941	-0.100593	0.219182	-0.0815682	0.432699	-0.13351
-0.542057	-0.191746	-0.561489	-0.291562	-0.522624	-0.091931
-0.274553	-0.0422447	-0.130803	-0.0254383	-0.418303	-0.0590511
0.248389	-0.0169021	0.894727	0.138703	-0.397949	-0.171961
0.350812	0.0554141	0.492141	0.0206298	0.209483	0.0916944
-0.217509	-0.105105	-0.183449	-0.123253	-0.251568	-0.080965
0.437665	0.126337	0.429484	0.120943	0.445846	0.0990853
0.401118	0.297144	0.376038	0.352478	0.426197	0.24181
-0.344751	-0.150458	-0.0668391	-0.0986439	-0.622662	-0.17731
-0.141869	-0.0363258	-0.18914	-0.0937405	-0.0945992	0.0277371
0.222565	0.131136	0.223664	0.159778	0.221467	0.139855
0.275455	0.109043	0.165079	0.104711	0.385831	0.0991712
-0.219357	-0.0631227	-0.0942684	-0.0392164	-0.344445	-0.119487
0.505711	0.109489	0.456169	0.0662665	0.555253	0.156885
-0.592781	-0.348338	-0.485073	-0.309013	-0.700489	-0.381944
-0.181677	-0.156866	-0.392956	-0.188779	0.0296023	-0.0872265
-0.170179	0.0831612	-0.122281	0.199989	-0.218078	-0.0177631
-0.0449189	0.0755735	-0.164481	0.181106	0.0746427	0.0351694
-0.174693	-0.18906	0.227792	-0.211544	-0.577178	-0.156571
-0.0916704	0.251036	0.0923355	0.410769	-0.275676	0.139375
0.117454	-0.140107	0.138712	-0.156047	0.0961958	-0.124168
-0.038804	-0.0580482	0.044792	0.0426818	-0.1224	-0.146368
-0.0301732	0.108134	0.07559	0.110638	-0.135936	0.116255
0.0281629	-0.205266	0.0968049	-0.208613	-0.0404792	-0.196655
-0.460219	-0.263954	-0.511736	-0.304041	-0.408702	-0.193072
-0.107211	-0.215408	-0.568	-0.285775	0.353578	-0.132747
-0.0370507	0.169074	0.150845	0.139653	-0.224947	0.229382
0.0803808	-0.0318972	0.291057	-0.0094459	-0.130295	-0.0550638
-0.0951536	-0.152691	-0.276723	-0.272815	0.0864154	-0.106651
-0.200412	-0.110503	-0.213862	-0.0846447	-0.186963	-0.137898
-0.25151	-0.103208	-0.246099	-0.0853237	-0.25692	-0.138068
-0.129911	-0.0149792	-0.0719991	-0.0208154	-0.187823	0.014981
-0.0887506	0.109491	0.068339	0.20001	-0.24584	0.0438404
0.328427	0.101279	0.519111	0.204514	0.137743	0.0108706
-0.588154	-0.16405	-0.595753	-0.193885	-0.580556	-0.0970481
0.219026	-0.117107	0.186645	-0.172454	0.251407	-0.06176
-0.45526	-0.0105694	-0.544592	0.132626	-0.365929	-0.159169
-0.271342	-0.0170839	-0.515308	-0.0896704	-0.0273767	0.0665425
-0.275405	0.0272572	-0.148124	-0.013599	-0.402687	0.0543427
-0.0257599	0.458849	-0.0210596	0.562867	-0.0304603	0.341209
-0.356158	-0.193827	-0.70198	-0.280128	-0.0103354	-0.0757129
0.379757	0.0775166	0.567661	0.0751308	0.191854	0.0969681
-0.0317045	-0.123307	-0.41716	-0.167852	0.353751	-0.11137
0.10426	0.0374865	0.00920346	0.0482707	0.199317	0.0107457
-0.111347	0.0491218	-0.189734	0.0475272	-0.0329606	0.0507164
0.381724	0.32351	0.487404	0.439406	0.276045	0.199185
-0.223398	-0.0923428	-0.294851	-0.156274	-0.151945	-0.0280899
0.0925447	-0.204278	0.378509	-0.241154	-0.19342	-0.192812
-0.0297724	-0.0998334	-0.189865	-0.00534257	0.13032	-0.203311
0.432141	0.277458	0.354625	0.389647	0.509657	0.171921
0.176083	-0.178391	0.729374	-0.208527	-0.377208	-0.176649
0.149232	-0.00907586	0.274275	-0.004033	0.0241899	-0.0141187
-0.333664	-0.284908	-0.0656164	-0.303503	-0.601713	-0.246012
-0.196985	-0.250372	-0.530987	-0.239429	0.137016	-0.285431
0.280226	0.0121658	0.408586	0.00370134	0.151865	-0.000159358
-0.157519	0.00798815	-0.120294	0.0379973	-0.194744	-0.0109994
-0.0374946	0.149377	-0.224362	0.110358	0.149373	0.188395
-0.202989	-0.110862	-0.209113	-0.223757	-0.196864	-0.0285974
0.282078	0.297304	0.179094	0.283614	0.385063	0.354312
-0.386004	-0.0230564	-0.645363	-0.0234749	-0.126645	-0.0401898
0.372841	0.204517	0.350315	0.373288	0.395367	0.0361036
-0.181367	-0.0799076	-0.0601593	-0.0540326	-0.302574	-0.106976
0.128921	0.24377	0.137658	0.189476	0.120184	0.278421
0.0478629	0.133528	0.268214	0.205113	-0.172488	0.0619425
-0.509981	-0.241938	-0.565572	-0.231953	-0.454389	-0.267534
-0.0649097	-0.213221	-0.0575672	0.0680429	-0.0722522	-0.435734
0.285343	0.471327	0.420552	0.529375	0.150134	0.427284
-0.378208	-0.0733784	-0.553186	-0.0637804	-0.20323	-0.0829763
-0.282158	-0.275355	-0.182288	-0.220889	-0.382028	-0.437078
0.157479	0.0332656	0.277417	0.177208	0.0375416	-0.18608
-0.586906	-0.342824	-0.925688	-0.380151	-0.248125	-0.289142
0.0726924	-0.041429	0.332638	0.0638683	-0.187253	-0.175994
-0.427988	-0.17772	-0.330827	-0.158777	-0.52515	-0.201984
-0.133814	0.116237	-0.28982	0.155245	0.022193	0.0628823
0.207625	0.154885	0.317745	0.140215	0.0975038	0.15176
0.0491414	-0.0890339	0.267789	-0.110703	-0.169507	-0.0904094
-0.190159	-0.0456523	-0.309022	0.0400221	-0.0712949	-0.15215
-0.155576	0.013093	-0.1083	-0.0581825	-0.202852	0.0284215
0.196974	-0.0209489	0.229222	-0.127319	0.164726	0.10568
-0.0647936	0.0216505	-0.517543	-0.176916	0.387955	0.172326
0.192893	0.331981	-0.0608049	0.312289	0.446591	0.34193
0.58197	-0.0548891	0.3953	-0.154149	0.76864	0.0295357
0.0766014	-0.102143	0.100495	-0.030327	0.0527076	-0.179398
0.123686	-0.00545694	0.0800853	-0.0558554	0.167287	0.0118063
-0.437655	-0.0771138	-0.516367	-0.186207	-0.358943	0.175623
-0.19782	-0.110138	-0.264187	0.0164327	-0.131453	-0.226118
-0.279066	-0.196784	-0.594738	-0.320262	0.0366067	-0.05355
0.0138101	-0.0799942	0.217219	-0.0131027	-0.189599	-0.183321
0.226177	0.29543	0.187799	0.401063	0.264556	0.171323
-0.333263	-0.244386	-0.349064	-0.281047	-0.317462	-0.201485
0.00110238	0.0228709	0.0830744	0.0761583	-0.0808696	-0.0356081
-0.230727	-0.278502	0.162586	-0.254717	-0.62404	-0.306064
0.567819	0.0870226	0.510281	0.0634838	0.625357	0.0825362
-0.581246	-0.21413	-0.723108	-0.33797	-0.439385	-0.110103
-0.240383	-0.0420368	-0.684929	-0.104017	0.204163	0.0223904
0.0638754	-0.150195	0.473706	-0.172875	-0.345955	-0.145015
-0.362184	-0.127565	-0.425865	-0.233021	-0.298503	-0.0221087
0.243511	-0.0846779	0.834119	-0.0310618	-0.347097	-0.122622
0.0905176	0.203161	-0.0526808	0.222814	0.233716	0.175831
-0.711707	-0.375538	-0.819998	-0.397591	-0.603416	-0.339852
-0.362595	-0.199872	-0.431728	-0.295249	-0.293461	-0.148717
-0.129276	-0.178403	0.0452235	-0.126689	-0.303775	-0.236536
0.163478	-0.0213883	0.0645078	-0.00553464	0.262448	-0.00907342
-0.447515	-0.00630747	-0.347144	-0.0206808	-0.547886	-0.00066011
-0.0934902	0.136916	-0.0612582	0.196697	-0.125722	0.0567897
-0.212349	-0.166642	-0.671009	-0.187395	0.246311	-0.14527
-0.729992	-0.290032	-0.913969	-0.216095	-0.546014	-0.358715
-0.46349	-0.238862	-0.64856	-0.321582	-0.27842	-0.131376
0.306669	0.061568	0.284564	0.00642797	0.328774	0.116708
-0.118076	0.2047	0.051867	0.272097	-0.288019	0.153433
-0.195697	-0.199392	-0.140471	-0.305134	-0.250923	-0.0934049
-0.59402	-0.316202	-0.699371	-0.305459	-0.488668	-0.260182
0.148683	0.070203	0.425121	-0.0790877	-0.127754	0.192881
-0.0552454	-0.0776342	0.125403	-0.0413008	-0.235894	-0.125637
0.385374	0.286569	0.440325	0.20068	0.330423	0.323333
-0.15837	0.160489	-0.163954	0.175618	-0.152786	0.14536
0.279726	0.123415	0.399131	0.0818955	0.160321	0.144832
0.507256	0.183664	0.442735	0.289111	0.571777	0.0772544
-0.264753	-0.114791	-0.336737	-0.0801852	-0.192769	-0.174309
-0.350013	-0.231862	-0.496525	-0.244298	-0.203501	-0.230955
0.0929889	0.328356	-0.168664	0.342743	0.354642	0.307711
-0.140695	0.10449	0.0434936	0.131851	-0.324883	0.090993
-0.300813	0.189235	-0.26752	0.323249	-0.334105	0.0543763
-0.184668	0.0299885	-0.134885	0.0321688	-0.234452	0.0278082
0.0950857	-0.0161504	-0.0518022	-0.0874125	0.241974	0.0311143
-0.35219	-0.0970692	-0.641839	-0.109585	-0.0625411	-0.0845531
0.19413	0.203148	0.365899	0.250264	0.0223614	0.156031
-0.039462	-0.389685	-0.0415139	-0.550842	-0.0374101	-0.330423
0.0431138	-0.103438	0.294678	-0.0353987	-0.208451	-0.198398
0.0935378	0.00781401	0.240806	-0.0491559	-0.0537301	0.109435
-0.0113697	-0.0337777	0.226151	0.0596866	-0.24889	-0.0785137
-0.497153	-0.259802	-0.898503	-0.291849	-0.0958034	-0.227756
-0.208124	0.00688337	-0.0316469	-0.0140485	-0.384602	0.0278153
0.210704	0.134321	0.199102	0.106237	0.222307	0.162404
-0.155943	-0.261417	0.0151747	-0.263631	-0.327062	-0.242712
-0.106836	-0.139978	-0.172402	-0.128399	-0.0412697	-0.151558
0.194615	0.0278712	0.129422	0.0480248	0.259809	0.0337406
-0.0155982	-0.0837024	0.0356671	-0.0879291	-0.0668635	-0.0672361
-0.196246	-0.16285	-0.280608	-0.139298	-0.111883	-0.204133
-0.0330984	0.166405	-0.222883	0.250869	0.156687	0.0878452
-0.103492	-0.102201	-0.171951	-0.157522	-0.0350324	-0.0468797
-0.158102	0.0672665	-0.317648	0.0131038	0.0014444	0.122601
-0.35081	-0.272471	-0.608706	-0.437292	-0.0929142	-0.1083
0.268238	0.232568	0.445397	0.315403	0.0910782	0.144893
-0.0191476	0.0643118	0.318497	0.112195	-0.356792	0.034578
-0.223977	-0.214031	-0.390041	-0.260958	-0.0579135	-0.166359
-0.0855866	-0.167667	0.0283832	-0.214935	-0.199556	-0.120398
-0.235794	-0.109007	-0.243377	-0.120126	-0.22821	-0.0978887
0.145738	0.0276107	0.242205	0.086718	0.0492708	-0.0323662
0.232381	0.0771422	0.111976	0.189169	0.352787	0.00888816
-0.0633017	-0.052774	0.185397	0.00463649	-0.312001	-0.124761
0.325936	0.29537	0.216477	0.251874	0.435395	0.305985
-0.542132	-0.217094	-0.568033	-0.27818	-0.51623	-0.201476
-0.101781	-0.0586386	-0.0968178	0.0139799	-0.106744	-0.139074
-0.011464	-0.119695	-0.00551804	-0.0907252	-0.01741	-0.147965
-0.665484	-0.27496	-0.870061	-0.426754	-0.460907	-0.139471
0.218066	0.0441506	0.253931	0.0246742	0.182201	0.0780159
0.06631	-0.242053	-0.150503	-0.428316	0.283123	-0.0848748
0.0128299	-0.0783403	-0.193217	0.000423079	0.218877	-0.136102
-0.362585	-0.24341	-0.244534	-0.370909	-0.480636	-0.19141
-0.240751	-0.1027	-0.372429	-0.100934	-0.109074	-0.121593
0.397508	0.105603	0.393678	0.0992985	0.401338	0.12546
0.35602	0.235913	0.59796	0.282553	0.11408	0.176539
0.19531	-0.0272565	-0.00775109	-0.067769	0.39837	0.0101269
0.0439333	-0.215068	0.158401	-0.250273	-0.0705343	-0.132832
-0.323101	0.0335584	-0.40971	-0.0126263	-0.236491	0.0762292
0.0617229	-0.141471	-0.121824	-0.158405	0.24527	-0.122653
0.146475	0.140529	0.113352	0.258852	0.179598	0.0502684
0.0663325	0.117445	0.017226	0.121283	0.115439	0.113606
0.189087	0.292064	0.154847	0.313819	0.223327	0.270309
-0.0977392	-0.22469	-0.515684	-0.328403	0.320206	-0.101781
-0.0166321	0.00559528	-0.0144319	-0.0214572	-0.0188324	0.0326478
-0.125673	-0.374552	-0.254695	-0.412939	0.00335003	-0.337645
0.55026	0.133592	0.506348	0.101392	0.594171	0.163321
0.392893	0.389438	0.558384	0.432229	0.227402	0.40623
0.0594508	0.0295354	0.0898154	0.0260854	0.0290861	0.0356147
0.436613	0.253634	0.389647	0.306755	0.483579	0.21939
-0.300512	-0.214309	-0.547162	-0.243792	-0.0538623	-0.175379
-0.296655	0.0368126	-0.296427	0.0734859	-0.296883	0.0524869
0.42153	0.0253393	0.726772	0.0669469	0.116289	-0.0220564
0.191771	0.112587	0.14872	0.0693594	0.234822	0.155815
0.108161	0.209339	-0.0144409	0.228166	0.230763	0.180212
-0.165066	-0.305187	0.174075	-0.40077	-0.504208	-0.210978
0.115162	-0.182293	-0.104468	-0.138569	0.334791	-0.221707
0.230032	0.0706918	0.180402	0.104325	0.279662	0.0370583
0.272751	0.154954	0.269045	0.0898738	0.276456	0.220035
0.00501719	-0.0364329	0.0491538	-0.0650814	-0.0391194	-0.0393667
0.278356	0.00586288	0.142242	-0.132526	0.41447	0.173962
-0.73961	-0.432159	-0.46564	-0.517642	-1.01358	-0.350661
-0.71999	-0.280726	-0.978686	-0.352804	-0.461293	-0.213219
0.389717	0.204497	0.413597	0.177122	0.365838	0.231871
0.291637	-0.0467248	0.67597	0.0210866	-0.0926959	-0.104109
-0.649664	-0.258017	-0.712603	-0.31193	-0.586725	-0.202895
0.47733	0.400265	0.585483	0.380124	0.369177	0.420407
0.688578	0.460588	0.726543	0.465415	0.650612	0.449377
-0.201803	-0.0848593	-0.24663	-0.0685765	-0.156976	-0.149327
-0.378016	-0.209833	-0.719068	-0.296485	-0.036963	-0.12155
0.466028	0.0566063	0.588924	0.147401	0.343131	0.0196608
-0.131402	0.102542	-0.0402349	0.167082	-0.222569	0.0484795
-0.503583	-0.329981	-0.611439	-0.504641	-0.395727	-0.155322
0.189097	0.0816083	0.128417	0.110821	0.249776	0.0500896
-0.257628	-0.220695	-0.367031	-0.360256	-0.148224	-0.1091
0.271458	0.136524	0.339808	0.064387	0.203107	0.208661
0.140829	0.145849	0.302927	0.196581	-0.0212681	0.0613401
0.179579	-0.0553101	0.420609	-0.0080299	-0.0614516	-0.108058
-0.230633	-0.156319	-0.281087	-0.184924	-0.180178	-0.143719
-0.0891721	-0.0129651	-0.014863	0.0121561	-0.163481	-0.0380864
-0.0965814	0.0918863	0.147803	0.123376	-0.340966	0.0614261
-0.342295	-0.163953	-0.534874	-0.116846	-0.149716	-0.197986
0.257924	0.0168939	0.38744	0.0289684	0.128408	0.00481937
-0.405178	-0.238664	-0.653764	-0.167374	-0.156592	-0.280701
-0.237189	0.0996124	-0.24271	0.0588003	-0.231668	0.191353
-0.287175	-0.203059	-0.348736	-0.321095	-0.225613	-0.106795
0.532127	0.182875	0.956794	0.248603	0.107459	0.134675
0.0620954	0.0142771	0.114914	0.150779	0.00927713	-0.12335
-0.299502	-0.188733	-0.488625	-0.252605	-0.11038	-0.0872101
-0.267478	-0.279844	-0.686261	-0.316607	0.151305	-0.243081
0.152374	0.110999	0.205603	0.115946	0.0991454	0.127514
0.196628	-0.161896	0.341343	-0.191515	0.0519124	-0.132278
0.0927549	0.144669	0.0141967	0.140009	0.171313	0.118051
-0.144984	-0.180693	-0.178289	-0.271812	-0.111679	-0.0787576
0.510757	0.431772	0.444272	0.507454	0.577242	0.359429
-0.363066	-0.0188926	-0.538582	-0.0452318	-0.187549	0.0115833
0.482065	0.0179835	0.13452	-0.167268	0.82961	0.172124
0.0248828	0.0539781	0.368658	0.147374	-0.318893	0.0019324
-0.00931087	-0.175566	-0.0581184	-0.18407	0.0394966	-0.180329
0.00388031	0.362931	-0.120782	0.51639	0.128543	0.209471
-0.315851	-0.374622	-0.632395	-0.418056	0.000693245	-0.331188
0.118594	-0.209441	0.370631	-0.269529	-0.133443	-0.160091
0.24157	0.105067	-0.182182	0.241006	0.665321	-0.0308718
-0.0409381	0.352408	-0.325581	0.439539	0.243704	0.26833
0.814401	0.365861	0.79529	0.38319	0.833513	0.35838
0.136559	0.1817	0.0721845	0.0862481	0.200934	0.326563
0.148879	-0.0304165	0.0473521	0.0383683	0.250407	-0.254653
0.405779	0.124602	0.448983	0.153491	0.362574	0.0430354
0.117577	-0.0349946	0.392932	-0.0239571	-0.157778	-0.0460321
-0.298266	0.0563826	-0.0750174	0.0972007	-0.521514	0.0159742
-0.0614436	-0.15674	0.172638	-0.177649	-0.295525	-0.12847
0.00289861	0.00540107	0.0665155	0.12849	-0.0607183	-0.117688
-0.258614	0.0600087	-0.492881	0.00451032	-0.024347	0.134832
0.197675	0.285872	0.239885	0.35331	0.155465	0.26167
-0.333692	-0.286947	-0.428555	-0.442138	-0.23883	-0.124335
0.321957	0.186758	0.461886	0.204583	0.182028	0.179899
0.16086	0.0971162	-0.076963	0.041222	0.398682	0.126643
0.00337643	0.00936377	-0.259137	0.0460884	0.26589	-0.0393081
0.422664	0.0615055	0.395566	0.0335691	0.449762	0.0879695
0.304	0.0965613	0.445361	0.173766	0.16264	-0.0427773
0.521329	0.0330041	0.490152	-0.00187539	0.552507	0.0852794
0.0739209	-0.173638	0.00970536	-0.199602	0.138136	-0.15375
-0.288732	-0.0254111	-0.301355	-0.129906	-0.276108	0.113383
-0.108995	-0.282947	-0.0222665	-0.298466	-0.195724	-0.267429
0.0957132	-0.0540443	0.188499	-0.211894	0.00292702	0.058417
-0.173449	-0.263697	0.296685	-0.209252	-0.643583	-0.303016
-0.22198	-0.0814725	-0.314048	-0.0527814	-0.129912	-0.0774947
0.413365	0.359701	0.226808	0.313197	0.599922	0.386983
0.228411	0.0291655	0.199746	-0.0807543	0.257076	0.139804
-0.309653	-0.256398	-0.446753	-0.355879	-0.172553	-0.17252
-0.151045	0.0110628	-0.389491	-0.010753	0.0874016	0.0699851
-0.242891	-0.243409	-0.0903725	-0.247981	-0.395409	-0.238837
-0.596684	-0.338385	-0.671958	-0.372215	-0.52141	-0.258453
-0.0593501	-0.0849567	-0.392029	-0.19142	0.273329	-0.00837141
0.385055	0.0539764	0.559383	0.0875833	0.210727	0.0284795
-0.431421	-0.251695	-0.754316	-0.328156	-0.108527	-0.175235
0.00776766	0.318306	0.100196	0.364424	-0.0846607	0.333167
-0.0149385	-0.273197	0.193519	-0.142736	-0.223396	-0.368014
0.489635	0.3246	0.606657	0.227146	0.372613	0.373492
0.39365	-0.0339643	0.523519	-0.134502	0.263782	0.119717
0.122547	0.118667	0.221135	0.0693164	0.0239596	0.188179
0.301619	0.213823	0.102931	0.179772	0.500308	0.21523
-0.0647712	0.0527801	-0.134713	0.0961255	0.00517097	-0.00476601
0.672142	0.200431	0.387511	0.23767	0.956772	0.184823
0.0116456	-0.195722	0.014216	-0.207525	0.00907509	-0.219114
0.082987	-0.0253897	0.0185	-0.0721281	0.147474	0.0191489
-0.418519	0.0541068	-0.485161	0.021761	-0.351877	0.0576327
0.106658	0.0684015	0.195537	0.138186	0.0177788	-0.022194
-0.0675772	0.0697271	0.076192	0.207785	-0.211346	-0.0258576
-0.044039	0.103362	0.577855	0.369143	-0.665933	-0.182618
-0.48451	-0.170157	-0.26719	-0.171357	-0.70183	-0.168957
-0.0131101	0.0353819	-0.0750491	0.109114	0.048829	-0.0149263
-0.269071	-0.265542	-0.244399	-0.268028	-0.293743	-0.26406
-0.28986	-0.245555	-0.514727	-0.343576	-0.0649921	-0.146378
0.155398	0.165046	0.544438	0.192498	-0.233643	0.102212
-0.00299939	0.100638	-0.120646	0.0345644	0.114647	0.116936
-0.270548	0.0543402	-0.168561	0.110725	-0.372536	-0.00559835
-0.114273	-0.0725673	-0.0546667	-0.104175	-0.173879	0.0311255
-0.0132284	0.311505	0.0621296	0.382627	-0.0885864	0.192757
-0.336879	-0.149422	-0.519009	-0.229699	-0.154749	-0.0731865
0.387207	0.163725	0.583948	0.120239	0.190467	0.225483
-0.214199	-0.279034	-0.149011	-0.312044	-0.279387	-0.234428
0.476266	0.17317	0.32096	0.165237	0.631573	0.182043
0.277122	0.488787	0.37848	0.64678	0.175764	0.330793
-0.087166	-0.126246	-0.451766	-0.178283	0.277434	-0.0710887
0.537101	0.303445	0.573307	0.285277	0.500895	0.301409
0.142558	0.405485	0.281312	0.520124	0.00380448	0.289892
0.0476401	-0.129311	0.439899	-0.193025	-0.344619	-0.063313
-0.0207498	-0.0608282	-0.0727892	-0.0586713	0.0312896	-0.0886346
-0.510074	0.0423797	-0.35227	0.000593791	-0.667879	0.0841656
-0.18042	0.150103	-0.0722108	0.19339	-0.28863	0.098028
-0.120731	0.0398939	0.0695511	0.0705405	-0.311013	-0.0629458
0.274397	0.0633488	0.115703	0.19978	0.433091	-0.0840568
0.0122253	-0.0742983	0.0514708	-0.0229409	-0.0270202	-0.0835159
-0.16072	-0.154992	-0.0504222	-0.267947	-0.271017	-0.0271776
0.26705	-0.113609	0.843679	-0.0691596	-0.309578	-0.161693
-0.236096	-0.218239	-0.381371	-0.292288	-0.0908207	-0.150214
0.734032	0.227045	0.590621	0.156641	0.877443	0.312417
-0.352746	-0.0137737	-0.38494	-0.0548231	-0.320553	-0.00428043
-0.621469	-0.26303	-0.882808	-0.29082	-0.360129	-0.23524
0.317491	0.116465	0.569135	0.242502	0.065848	-0.00957237
0.329746	0.130122	0.302648	0.111036	0.356845	0.205212
-0.10323	0.202813	-0.133035	0.230513	-0.073425	0.199097
0.0462259	-0.011953	-0.0116351	-0.0273195	0.104087	0.000230645
0.64404	0.414642	0.735744	0.446434	0.552335	0.377613
0.0332356	-0.146345	0.152281	-0.319709	-0.0858102	-0.00676315
0.715542	0.12635	0.943437	0.186996	0.487647	0.0755995
0.208347	0.0143912	0.214669	0.0214938	0.202026	0.034098
-0.584361	-0.303138	-0.972919	-0.383198	-0.195803	-0.223781
0.0983188	0.263345	0.45896	0.226216	-0.262323	0.254677
0.015582	0.0547787	-0.350689	-0.0716062	0.381853	0.189418
0.0917156	0.0230437	0.274114	-0.031368	-0.0906824	0.0993507
-0.293475	0.179462	-0.436377	0.140296	-0.150573	0.218629
-0.121487	-0.0997367	0.1403	-0.11	-0.383273	-0.0893508
0.246976	0.264881	0.424298	0.424139	0.0696546	0.110985
0.337825	-0.135842	0.791825	-0.092541	-0.116176	-0.15422
0.106317	-0.117904	0.305454	-0.0577957	-0.0928197	-0.184912
0.0574716	0.0532384	0.239153	0.150501	-0.12421	-0.0508281
-0.159294	0.0299767	-0.129944	0.00891248	-0.188644	0.0510409
-0.117606	0.25835	-0.257769	0.271932	0.0225565	0.244767
-0.0566496	-0.077006	-0.154922	-0.170788	0.0416223	0.0167765
0.656173	0.18018	0.857138	0.186626	0.455207	0.152419
-0.074703	-0.00290858	-0.222485	0.111237	0.0730787	-0.117054
-0.578019	-0.301082	-0.619131	-0.299454	-0.536906	-0.29482
0.24215	0.0633572	0.216871	0.0175318	0.26743	0.082305
0.278777	-0.043562	0.407507	-0.0276681	0.150047	-0.0813195
[truncated: 2,316 more rows]

## Sheet: figure_1_a_HCP
mean_EEA_actual	mean_EEA_predicted	0bk_EEA_actual	0bk_EEA_predicted	2bk_EEA_actual	2bk_EEA_predicted
0.402796	-0.00943151	0.765874	-0.118267	0.039719	0.0197184
0.48507	-0.198209	0.0935706	-0.391322	0.87657	0.0309072
-0.0717642	-0.00404268	-0.510768	-0.0214402	0.36724	0.00772466
0.439438	-0.0197011	0.295109	-0.116938	0.583766	-0.0278091
0.208919	0.484333	0.483072	0.640263	-0.0652352	0.465409
0.777739	0.493093	0.827297	0.613625	0.72818	0.422728
-0.244247	0.0427901	-0.431022	-0.014386	-0.0574716	0.134784
0.124277	-0.245673	-0.516911	-0.33084	0.765465	-0.189544
-0.580025	-0.268894	-0.599173	-0.471544	-0.560878	-0.179494
0.550881	0.300098	0.767234	0.422419	0.334528	0.138148
0.513388	-0.18255	0.428307	-0.204899	0.59847	-0.0825928
0.384541	0.256815	0.538279	0.304046	0.230802	0.181041
0.398602	0.232127	0.206871	0.279189	0.590332	0.139792
-0.412228	-0.209727	-0.749415	-0.248552	-0.0750408	-0.189624
-0.77135	-0.470562	-1.03433	-0.646341	-0.508372	-0.287412
-0.438107	-0.0769073	-0.508769	-0.0716022	-0.367444	-0.0483477
0.207801	-0.0199028	0.502408	-0.00945368	-0.0868064	-0.0556534
0.0396066	-0.238	0.0303728	-0.183423	0.0488404	-0.267157
0.0164381	-0.291645	-0.327284	-0.380996	0.360161	-0.214027
0.0464081	0.26379	0.0789982	0.255611	0.013818	0.235152
0.435946	0.345537	0.465843	0.43808	0.406048	0.232645
-0.0176286	0.139221	-0.274013	0.100274	0.238756	0.154833
0.44908	-0.0279477	0.730914	0.0922291	0.167246	-0.129884
-0.650154	-0.377266	-0.461746	-0.315145	-0.838562	-0.414792
-0.466672	-0.0977378	-0.542255	-0.167863	-0.391089	-0.0553251
0.151022	0.344142	-0.00427992	0.350745	0.306324	0.294685
0.35394	-0.0813794	0.489388	-0.115049	0.218492	-0.0629499
-0.788518	-0.307093	-1.17329	-0.378792	-0.403742	-0.260163
-0.175387	-0.134786	-0.398035	-0.181215	0.0472602	-0.0642037
0.152317	0.195653	-0.30824	0.279035	0.612874	0.0974352
-0.416559	-0.527127	-0.612543	-0.592105	-0.220576	-0.349388
-0.535105	-0.410128	-1.02066	-0.542806	-0.0495465	-0.248028
-0.0540544	-0.133577	0.183087	-0.0594423	-0.291196	-0.224031
0.144929	0.130642	0.243128	0.112956	0.046731	0.0965999
0.607632	0.32945	0.784375	0.277038	0.430889	0.33333
0.170232	-0.111508	0.218864	-0.0344517	0.121601	-0.111193
0.0261589	-0.116118	-0.112777	-0.179162	0.165095	-0.111589
0.333389	0.0758533	0.462053	0.0357223	0.204726	0.0503713
-0.169605	-0.10307	0.188202	-0.0384427	-0.527412	-0.113357
-0.54222	-0.406708	-0.281249	-0.489529	-0.80319	-0.264249
-0.133606	0.141682	0.0892065	0.174672	-0.356418	0.162263
0.83548	0.404143	0.940609	0.414295	0.730351	0.427953
0.043304	0.277279	0.0601747	0.41979	0.0264332	0.0757481
-0.146542	0.106995	-0.0973174	0.0869195	-0.195767	0.0917747
-0.659399	-0.0757991	-0.813407	-0.226792	-0.505391	-0.0695141
-0.104685	-0.22443	0.0113238	-0.397305	-0.220693	-0.0555651
-0.230567	-0.162883	0.0872681	-0.172227	-0.548401	-0.0908166
-0.0641596	-0.161452	-0.510096	-0.238242	0.381776	-0.0175004
0.179161	0.0283672	0.130476	0.0128931	0.227846	0.0405776
-0.450242	-0.185234	-0.288757	-0.177477	-0.611727	-0.167268
-0.396161	-0.0227433	-0.0435713	-0.00651034	-0.74875	-0.0380524
0.234492	-0.0378073	0.338544	-0.00325164	0.13044	-0.0403346
0.98683	-0.150339	0.95733	-0.217327	1.01633	-0.0326527
-0.0597061	-0.153454	-0.161209	-0.169673	0.041797	-0.00645586
-0.366028	0.019989	-0.4915	0.122823	-0.240555	-0.0267384
0.275691	0.144197	0.270216	-0.00928248	0.281166	0.131688
-0.117368	-0.0567205	-0.364611	-0.104548	0.129875	0.0248616
0.169311	0.208029	0.302719	0.432228	0.0359033	0.0400777
-0.679719	-0.449258	-0.36406	-0.376033	-0.995378	-0.44234
0.255753	-0.248449	0.329077	-0.242147	0.18243	-0.223052
-0.100353	-0.117086	0.169527	-0.240459	-0.370232	-0.0298257
-0.174554	-0.0878811	0.0312953	-0.0435966	-0.380403	-0.0943766
-0.111194	0.00212201	-0.191093	0.0288183	-0.031295	-0.0729376
-0.142708	-0.140361	-0.107203	-0.0267137	-0.178214	-0.193266
-0.759813	-0.0969732	-0.445782	0.032954	-1.07384	-0.0904374
0.57761	0.595247	0.579709	0.606214	0.575512	0.409088
0.53024	0.0867191	0.654185	0.0451887	0.406295	0.081135
0.932277	0.704109	0.836994	0.700914	1.02756	0.560903
0.538823	0.335366	0.705827	0.457534	0.371818	0.284307
0.668944	0.299727	0.557565	0.238851	0.780322	0.33949
0.351158	0.330966	0.134717	0.401589	0.567599	0.3124
0.486674	-0.0834825	0.533658	0.0158817	0.439691	-0.122681
0.333464	0.120542	0.195723	0.276135	0.471205	0.0387879
0.134897	-0.0944358	0.0323887	-0.128036	0.237404	-0.0803199
-0.74914	-0.157668	-0.622434	-0.115864	-0.875846	-0.12
-0.178284	-0.0896715	-0.346728	-0.0875627	-0.00983901	-0.0582946
0.0602159	-0.00842895	-0.223031	0.036877	0.343463	-0.109083
0.0283884	0.125389	0.026113	0.212771	0.0306638	0.0515619
0.0768417	-0.038661	0.257082	0.0277114	-0.103399	-0.0703545
-0.185184	-0.0527083	0.030784	-0.0671814	-0.401153	-0.0808317
0.572846	0.416579	0.502375	0.418831	0.643317	0.332355
0.281825	0.142841	0.527902	0.346199	0.0357473	-0.0559566
0.0289569	-0.0942954	0.0898248	-0.143582	-0.031911	0.0336426
0.457459	0.249329	0.665567	0.289189	0.249351	0.11034
0.635152	0.0564217	0.268791	-0.04176	1.00151	0.222219
0.159807	0.261222	0.471364	0.293619	-0.15175	0.0981935
0.23049	-0.277294	0.38975	-0.343237	0.0712304	-0.182725
0.437878	0.208325	0.337691	0.171473	0.538065	0.0704338
0.161479	0.0763849	0.0682838	0.00121638	0.254674	0.0985185
0.681733	0.0659603	0.623769	0.09739	0.739697	0.0546935
0.115986	0.0776286	0.397688	0.139003	-0.165716	0.0139815
0.0963925	0.0495228	0.279452	0.105482	-0.0866674	-0.0427024
-0.0975159	-0.0192519	-0.336097	-0.017714	0.141065	-0.0307755
0.112089	0.265501	-0.0556927	0.273531	0.27987	0.0705833
-0.457445	-0.0035907	-0.527596	0.0233396	-0.387293	-0.0660564
0.05531	-0.0585797	0.557132	-0.0508646	-0.446512	-0.025328
-0.0552997	0.0380199	0.140398	0.120151	-0.250998	-0.0799273
-0.745508	-0.246505	-0.550969	-0.300812	-0.940047	-0.21037
-0.105947	0.542184	-0.0797197	0.708267	-0.132175	0.334882
-0.226549	-0.302911	-0.0263357	-0.484953	-0.426762	-0.13379
0.0422208	0.233665	-0.0378945	0.32538	0.122336	0.229554
-0.212152	-0.166469	-0.177656	-0.106811	-0.246647	-0.155352
0.549852	0.302523	0.733233	0.408528	0.366472	0.373158
-0.442002	-0.0181883	-0.740163	-0.129378	-0.143841	0.0276193
0.545017	0.0419533	0.806422	0.171299	0.283612	-0.018035
-0.225639	0.0465244	-0.0410158	0.0745266	-0.410262	0.0119032
-0.194783	-0.127401	-0.174417	-0.0131652	-0.215149	-0.246033
-0.329439	-0.46863	0.0166521	-0.558202	-0.67553	-0.330817
0.579437	0.734155	0.355243	0.924003	0.803631	0.50207
-0.0955261	-0.0235412	-0.331331	-0.163099	0.140279	0.207981
-0.6519	-0.0231006	-1.11242	-0.0796623	-0.191383	0.0239347
-0.350477	-0.0479052	-0.345781	-0.000376735	-0.355173	-0.062648
0.371482	-0.0199317	0.78026	0.0745701	-0.0372957	-0.0796239
-0.682323	-0.169398	-0.842748	-0.313335	-0.521898	-0.129584
-0.0311664	0.0135636	0.26359	-0.0231232	-0.325923	0.0103836
-0.19664	0.0122723	0.00880929	0.0743968	-0.402089	-0.0692163
0.232427	0.0584808	0.408808	0.0454633	0.056046	0.0713795
0.266868	0.303682	0.30221	0.447761	0.231527	0.125703
-0.336557	-0.0112214	-0.51382	-0.073325	-0.159293	0.0409919
0.197691	0.294137	0.199499	0.389221	0.195882	0.182571
-0.0845323	0.07175	0.149974	0.2236	-0.319038	-0.0190821
0.712378	0.107253	0.740688	0.0833997	0.684068	0.0439764
-0.232905	-0.0763194	-0.326202	0.0471588	-0.139609	-0.117785
-0.272285	-0.264436	-0.437346	-0.210559	-0.107223	-0.302301
0.068879	-0.169411	0.337276	-0.20096	-0.199518	-0.107362
-0.0791485	0.353352	0.204899	0.474162	-0.363196	0.186727
0.0369608	-0.211199	0.122991	-0.195285	-0.0490697	-0.186524
-0.840076	-1.13149	-0.666071	-1.35225	-1.01408	-0.868717
-0.016263	-0.212457	-0.114469	-0.263544	0.0819426	-0.126693
-0.412278	-0.334124	-0.692875	-0.392581	-0.131681	-0.211059
0.624172	0.141917	0.922401	0.371377	0.325943	-0.0739519
0.352393	0.539635	0.2817	0.556359	0.423085	0.421851
0.7737	0.363566	1.056	0.4272	0.491398	0.328678
0.903931	-0.0489841	0.972993	0.0361572	0.834869	-0.0281488
0.21999	0.11532	0.339707	0.103784	0.100274	0.084938
-0.347952	-0.0881744	-0.480036	-0.197626	-0.215868	0.0217563
-0.422014	-0.0801452	-0.288904	-0.0810031	-0.555124	-0.0305025
0.581019	0.161318	0.542368	0.267077	0.61967	0.149682
0.357134	0.127633	0.396558	0.182083	0.317709	0.0175495
-0.0969071	0.322692	-0.372431	0.395164	0.178617	0.337391
0.861002	0.0217342	0.809447	-0.0453531	0.912558	0.111122
-0.141581	0.313713	0.0516953	0.377693	-0.334857	0.272952
-0.457513	-0.222899	-0.586931	-0.278393	-0.328096	-0.120761
0.277872	0.10439	0.0370298	-0.101552	0.518714	0.168236
0.34834	0.393697	0.465902	0.500515	0.230779	0.317955
0.122035	0.275768	0.0569282	0.29861	0.187142	0.192485
-0.731295	-0.202142	-0.906603	-0.284787	-0.555987	-0.131614
0.149347	0.144225	0.121895	0.302545	0.176799	-0.0741871
0.471687	-0.129341	0.32686	-0.220991	0.616513	-0.0809942
0.227156	0.0796467	0.526762	0.096067	-0.07245	0.0568368
0.407893	0.249629	0.353479	0.47188	0.462307	0.0751547
-0.537828	-0.133779	-0.545201	-0.0363267	-0.530454	-0.254589
-0.0858548	-0.00277678	-0.156744	-0.097553	-0.0149657	0.0639747
0.0494095	0.0200653	-0.0832039	-0.0500606	0.182023	0.0228847
-0.523762	-0.349988	-0.51499	-0.401742	-0.532534	-0.24233
-0.247841	0.1363	0.143355	0.155394	-0.639038	0.0954738
0.113971	0.0726074	0.31412	-0.0248432	-0.0861774	0.128299
-0.175587	-0.17291	-0.410793	-0.325698	0.0596187	-0.0196448
0.412846	0.381052	0.362537	0.432336	0.463155	0.416835
-0.096587	0.00562467	-0.358808	-0.0202243	0.165634	0.0241593
-0.47552	-0.240866	-0.643062	-0.338035	-0.307978	-0.165751
-0.049047	-0.154116	-0.123626	-0.203768	0.0255324	-0.0697194
0.254689	0.160092	0.0580045	0.0212817	0.451373	0.256
-0.459811	-0.284083	-0.287439	-0.355397	-0.632184	-0.22651
-0.117571	0.376958	-0.247164	0.301488	0.0120209	0.344568
-0.774237	-0.413149	-1.24775	-0.593066	-0.300724	-0.237288
0.00610167	0.0692442	0.0930193	0.116332	-0.080816	0.120642
-0.0825184	-0.163116	-0.209466	-0.129696	0.0444293	-0.182227
0.177218	0.155537	0.159692	0.140826	0.194744	0.0502508
0.000888302	-0.025353	0.368563	0.108375	-0.366787	-0.0508705
0.109702	0.293385	0.249381	0.408236	-0.0299783	0.236329
-0.805372	-0.398578	-1.2554	-0.526437	-0.355342	-0.213646
0.374327	0.261932	0.222123	0.251171	0.526532	0.209496
-0.848675	-0.0744812	-0.633469	-0.125551	-1.06388	-0.0345446
0.0492537	-0.098962	-0.284303	-0.164469	0.38281	-0.0284857
-0.0124935	-0.264956	-0.0820396	-0.178268	0.0570526	-0.314582
-0.265323	-0.104987	-0.410102	-0.0643964	-0.120544	-0.134399
-0.475699	-0.550536	-0.664751	-0.700825	-0.286647	-0.392866
0.063561	0.419658	0.39266	0.63799	-0.265538	0.285573
-0.0518504	-0.408985	0.173395	-0.592539	-0.277096	-0.11084
0.274282	0.365339	-0.272877	0.298153	0.821441	0.322075
-0.52783	0.342192	-0.950315	0.269818	-0.105344	0.251773
0.552128	0.390981	0.600858	0.500974	0.503398	0.386915
-0.0931935	-0.185684	-0.0243293	-0.243032	-0.162058	-0.213949
-0.0180984	-0.0459815	-0.178428	-0.0631112	0.142231	-0.00984075
-0.732551	-0.47391	-0.505908	-0.537875	-0.959195	-0.435961
-0.00425492	0.16951	0.470308	0.22266	-0.478818	0.0493328
-0.629886	-0.138497	-1.22002	-0.18425	-0.0397532	-0.0898531
0.313944	0.242736	0.742989	0.09436	-0.115102	0.250665
-0.0757772	-0.23128	-0.0631668	-0.372672	-0.0883876	-0.157765
0.271038	0.00298827	0.648719	-0.0495152	-0.106642	0.0382089
0.154026	-0.435898	0.0426216	-0.639564	0.26543	-0.274717
0.217881	0.152574	0.387416	0.0386204	0.0483455	0.217353
-0.0260697	0.0699897	0.374408	0.114075	-0.426547	0.0450711
-0.0211745	0.182188	0.0309304	0.126415	-0.0732793	0.307838
0.460587	0.266561	0.198559	0.255855	0.722615	0.330435
0.288832	-0.0362985	0.532941	0.110197	0.0447228	-0.182599
-0.126535	-0.313865	-0.270033	-0.459168	0.0169637	-0.19218
0.609404	0.364881	0.826628	0.378167	0.392179	0.315429
0.392674	0.260454	0.253812	0.317613	0.531536	0.192863
0.129878	-0.0466031	0.0801171	0.014909	0.17964	-0.0329824
-0.549572	-0.107379	-0.282398	-0.0658457	-0.816746	-0.0838327
-0.0827017	0.155826	-0.235747	0.156958	0.0703437	0.132007
0.0380944	0.00598183	0.0512691	0.0560868	0.0249197	0.0228828
0.0449956	-0.30711	0.889529	-0.23997	-0.799538	-0.232589
-0.265558	-0.388117	0.315396	-0.450528	-0.846512	-0.371302
0.416294	0.282959	0.697077	0.376193	0.135511	0.150429
0.138224	0.570073	0.261831	0.772959	0.0146164	0.245347
0.370555	0.0762907	0.647484	0.171261	0.0936257	-0.0443037
0.0935043	0.173852	0.333523	0.0710794	-0.146514	0.208989
-0.0409101	0.488837	0.0045854	0.391438	-0.0864055	0.397979
-0.761484	-0.258037	-1.00955	-0.295501	-0.513418	-0.24991
-0.323146	-0.19428	-0.586556	-0.303606	-0.0597354	-0.0695835
-0.0768029	-0.02942	-0.138666	-0.0105373	-0.0149395	-0.0637757
0.127081	0.512364	0.289319	0.54287	-0.0351573	0.363239
0.429618	0.10461	0.549773	0.101128	0.309463	0.138305
-0.0879814	-0.0184676	-0.396242	-0.079462	0.220279	0.0909764
0.461875	0.239455	0.587753	0.20238	0.335996	0.311167
-0.177226	0.404864	-0.523492	0.619485	0.169039	0.234639
-0.51433	-0.221352	0.0546774	-0.144542	-1.08334	-0.24956
0.604775	0.390491	0.452297	0.413497	0.757254	0.42122
0.478932	0.35645	0.33958	0.342047	0.618284	0.422018
0.775703	0.421929	0.858935	0.485435	0.69247	0.298469
0.0872074	0.157058	0.304475	0.304561	-0.13006	0.000765101
-0.84186	-0.398281	-1.30346	-0.644656	-0.380265	-0.196041
-0.181384	-0.150897	-0.0340601	-0.186371	-0.328708	-0.137262
-0.0666999	0.270581	0.0897227	0.243638	-0.223123	0.323196
0.53831	0.0680754	0.735766	0.0798112	0.340854	0.0525991
0.234766	0.621639	0.118636	0.780269	0.350896	0.450422
0.396245	0.0556045	0.280339	0.0997894	0.512151	0.154685
0.118767	-0.0572215	0.388023	0.00632924	-0.150488	-0.0951647
0.0952155	0.0400431	0.430822	0.0216609	-0.240391	0.00713841
0.241743	0.180635	0.251397	0.311834	0.232088	0.100871
-0.940882	-0.195481	-1.20185	-0.372544	-0.679914	-0.0587842
-0.496183	-0.185604	-0.819183	-0.247529	-0.173182	-0.0994224
0.064285	0.158346	0.0950351	0.297702	0.0335348	0.0823639
-0.581358	-0.236899	-0.639528	-0.280301	-0.523188	-0.103694
-0.0141502	-0.226547	-0.344943	-0.133472	0.316643	-0.203788
-0.179604	-0.182841	-0.21745	-0.155047	-0.141758	-0.185838
0.141608	0.0974835	-0.0522501	0.110918	0.335467	0.0825356
-0.330281	0.0632771	-0.190104	0.141205	-0.470458	0.0153349
0.0288365	0.0359919	0.06541	0.125977	-0.0077371	0.0250868
-0.0816841	-0.0195149	0.263422	-0.147781	-0.42679	0.0513677
0.322379	0.0453758	0.353778	0.228522	0.290981	-0.0799727
0.194975	0.0625664	0.417216	0.0549105	-0.0272661	0.0238068
0.358597	0.00112574	0.205633	-0.018502	0.51156	0.0625456
0.861664	0.180103	0.527168	0.201493	1.19616	0.361952
0.471191	0.412797	0.118372	0.069957	0.82401	0.539106
-0.390837	-0.0962092	-0.114156	-0.191082	-0.667518	-0.0192434
-0.293625	0.209128	-0.412741	0.241415	-0.174509	0.276765
-0.891724	-0.309772	-0.963192	-0.348589	-0.820256	-0.284853
0.583198	-0.0361035	0.498561	-0.141244	0.667836	0.13442
0.66927	0.249829	0.702242	0.233143	0.636299	0.148561
0.0770069	0.184879	0.279383	0.228202	-0.125369	0.118891
-0.0717642	0.0262702	-0.0587459	0.0144868	-0.0847824	0.0941873
0.0361585	-0.0687748	-0.0361409	-0.0215037	0.108458	-0.0516458
-0.320622	-0.121668	-0.0451442	-0.121832	-0.596101	-0.0511915
0.561326	0.059427	0.464876	0.117538	0.657776	-0.00120119
0.695896	0.270703	0.426295	0.203052	0.965498	0.298677
0.35642	0.0373455	0.345741	-0.0259101	0.367099	0.122114
0.00787788	0.153867	0.429687	0.336562	-0.413931	0.0227239
-0.0278865	0.208047	-0.0735699	0.192566	0.0177968	0.232582
-0.452529	-0.277503	-0.584703	-0.193312	-0.320355	-0.288692
-0.67965	-0.518133	-0.960256	-0.663616	-0.399045	-0.306695
0.154897	-0.338554	-0.0981388	-0.470392	0.407933	-0.188078
0.0459982	0.0532995	-0.178193	0.0767905	0.27019	0.0449523
-0.00815949	0.474193	0.0301488	0.496169	-0.0464678	0.393712
-0.100669	-0.0208502	-0.322879	-0.125596	0.121541	0.0605571
-0.62621	0.0333714	-1.1515	0.0209995	-0.100923	0.0196686
0.230356	-0.0949447	0.571764	0.0603188	-0.111052	-0.13111
-0.0786939	0.191364	-0.135434	0.0668074	-0.0219539	0.249832
-0.0682729	-0.0683533	-0.252586	-0.00479917	0.11604	0.00453965
0.197203	0.104846	0.626032	0.267115	-0.231625	-0.00884453
-0.37859	-0.140029	-1.40734	-0.288972	0.650163	-0.0124322
-0.929344	-0.236438	-1.05457	-0.279514	-0.80412	-0.156252
0.0723853	0.0192572	0.15329	0.110122	-0.0085194	-0.0202226
0.2702	0.168814	0.275404	0.211455	0.264995	0.110785
-0.937335	-0.572691	-1.244	-0.652437	-0.630676	-0.480045
0.246292	0.286274	0.445643	0.386055	0.0469411	0.128146
-0.00932127	-0.275341	-0.351736	-0.285747	0.333094	-0.288386
-0.0247939	0.169765	0.194694	0.241548	-0.244282	0.0904872
0.38694	0.119726	0.410474	0.222144	0.363407	0.112394
0.0228011	0.190594	0.150883	0.20094	-0.105281	0.240636
0.0175203	0.0416892	-0.321102	0.183769	0.356142	-0.101735
-0.610008	-0.580156	-0.569047	-0.759307	-0.650969	-0.339762
-0.757522	-0.344002	-1.07596	-0.358567	-0.439089	-0.235441
-0.0210189	0.0416908	-0.148774	0.0432715	0.106736	0.0708898
-0.189867	0.124466	-0.0745792	0.182588	-0.305156	0.0569659
-0.234795	-0.209601	-0.182705	-0.171833	-0.286885	-0.212276
0.672025	-0.357367	1.12169	-0.450988	0.222357	-0.215189
-0.100091	0.29304	-0.501403	0.396539	0.30122	0.155687
-0.257477	0.0774807	-0.418229	0.172705	-0.0967245	-0.0156401
0.126799	-0.0675205	0.253777	-0.0336031	-0.000178496	-0.0691375
-0.124513	0.0334224	-0.297391	0.0352547	0.0483636	-0.041637
0.556188	0.19602	0.686404	0.364945	0.425972	0.13305
0.121013	-0.108106	-0.235545	-0.170243	0.477571	-0.00195307
0.658409	-0.0039967	0.808475	0.0237511	0.508343	-0.106174
-0.605527	-0.253218	-0.764642	-0.336307	-0.446411	-0.11305
0.0113631	0.143831	0.0435883	0.106739	-0.0208621	0.161109
0.156986	0.207297	0.438275	0.255787	-0.124303	0.213536
-0.111295	-0.15352	-0.307471	-0.125894	0.0848802	-0.0930824
0.466319	-0.169464	0.225069	-0.227588	0.707569	-0.0844202
-0.0618315	-0.116705	-0.0376827	-0.164952	-0.0859803	-0.0540956
-0.195393	0.146463	0.210403	0.289494	-0.601188	0.0231708
-0.148536	-0.00298987	-0.317409	-0.198495	0.0203372	0.224617
0.475524	0.10225	0.823642	0.179251	0.127406	0.0702464
-0.51409	-0.341052	-0.28514	-0.379024	-0.74304	-0.273471
0.552158	0.231629	0.360356	0.251147	0.743961	0.204989
0.0452659	0.0410719	0.157476	0.0649242	-0.0669438	-0.00265096
0.490765	-0.00544158	0.476444	0.00809334	0.505086	-0.00819551
-0.202617	-0.161833	-0.0746348	-0.181953	-0.330598	-0.170604
-0.361583	-0.342128	-0.502058	-0.445518	-0.221108	-0.201823
-0.464863	-0.190494	-0.422296	-0.249507	-0.507431	-0.146917
-0.386816	-0.0859914	-0.112452	-0.0792091	-0.66118	-0.168095
-0.0354869	0.0464372	-0.0320446	0.102492	-0.0389291	0.0497414
0.198274	0.134671	0.235072	0.0931686	0.161476	0.0842714
-0.422636	0.0527767	-0.370464	-0.0377609	-0.474809	0.110244
-0.114302	0.119338	-0.0329504	0.248783	-0.195653	-0.000358809
0.227869	-0.0974041	0.0646825	-0.062957	0.391055	-0.129011
0.0210527	0.220005	0.703171	0.349838	-0.661065	0.151254
0.15259	-0.0818375	0.383136	-0.0687307	-0.0779561	-0.0167038
0.113458	-0.0712982	0.0413816	-0.0749087	0.185534	-0.0726336
0.282566	0.336178	0.497465	0.513473	0.0676661	0.164866
0.00458271	0.0232589	-0.0756043	-0.0182702	0.0847697	0.0659501
-0.108827	-0.19353	-0.0885625	-0.184913	-0.129092	-0.183653
0.222025	0.0933704	0.174378	0.178446	0.269671	-0.00367429
-0.0843906	0.255954	-0.270366	0.227213	0.101585	0.267174
-0.243263	-0.0194724	-0.705706	-0.0595866	0.219181	-0.0112755
-0.305204	-0.149174	-0.67967	-0.472304	0.0692618	-0.214205
1.05728	0.276358	0.949758	0.249656	1.16481	0.267282
-0.0549465	-0.0490598	0.113115	-0.0545701	-0.223008	-0.0241559
-0.557409	-0.330005	-1.08655	-0.604573	-0.0282711	-0.185011
0.214303	-0.120502	0.197034	-0.142031	0.231572	-0.124246
0.0224011	0.0840247	0.0295565	0.125251	0.0152457	0.0490693
-0.689574	-0.231991	-0.53463	-0.27787	-0.844518	-0.189747
-0.49217	-0.00351974	-0.307292	0.107556	-0.677048	-0.0860891
-0.133779	-0.00518282	0.00101266	0.0402451	-0.26857	-0.0602146
0.535938	0.496845	0.891947	0.450833	0.179928	0.461076
-0.391404	-0.330632	-0.80899	-0.399853	0.0261811	-0.195505
-0.213076	-0.0845631	-0.319897	0.00561201	-0.106255	-0.121369
0.300774	0.0277106	0.301083	0.042723	0.300465	-0.0746819
0.455383	-0.124891	0.847158	-0.256213	0.0636083	0.0507489
0.0554439	0.141425	0.112538	0.203581	-0.00165076	0.00567331
-1.00071	-0.3957	-1.21575	-0.524976	-0.78568	-0.356697
0.123715	-0.0666044	0.100217	-0.0782282	0.147213	-0.0769136
-0.445226	-0.0357581	-0.349839	-0.0710868	-0.540613	0.0283113
0.126856	0.0620677	0.16795	0.0698938	0.0857607	0.0592019
-0.346171	-0.195797	-0.408097	-0.259551	-0.284246	-0.203455
-0.149534	-0.28117	-0.289623	-0.327488	-0.00944556	-0.313272
-0.332471	-0.157895	-0.268712	-0.257668	-0.396229	-0.155838
-0.382514	-0.133804	-0.601248	-0.170922	-0.16378	-0.124594
-0.669111	-0.223167	-1.18187	-0.292058	-0.156348	-0.173537
0.175917	0.141792	0.258971	0.309293	0.0928629	0.0166265
0.417149	0.0792646	0.53651	0.0784122	0.297789	0.126249
-0.458126	0.130018	-0.433495	0.0409919	-0.482758	0.180901
-0.354817	-0.245171	-0.288669	-0.237475	-0.420965	-0.208168
0.612163	0.243729	0.657672	0.282942	0.566653	0.234062
0.395431	0.333209	0.539265	0.345926	0.251596	0.279852
0.794516	0.158848	0.780842	0.185736	0.808189	0.105108
0.572801	0.206668	0.51887	0.273046	0.626733	0.162152
-0.0487824	0.22126	0.0519164	0.377815	-0.149481	0.022509
-0.0113526	-0.138839	-0.174508	-0.147121	0.151802	-0.124583
0.43878	0.224075	0.670006	0.217197	0.207554	0.239904
-0.134133	-0.200203	0.0426581	-0.262421	-0.310925	-0.196167
0.854205	0.00153392	0.744785	0.0145841	0.963624	-0.00273152
-0.697274	-0.558084	-0.878837	-0.666956	-0.515711	-0.350744
0.591682	0.427376	0.874055	0.458973	0.309309	0.36803
0.146997	0.430049	0.533975	0.542889	-0.23998	0.324353
-0.428995	-0.264076	-0.477361	-0.254936	-0.380629	-0.157572
0.63528	0.183509	0.348957	0.147713	0.921603	0.241932
0.0355362	-0.315128	-0.135801	-0.326292	0.206874	-0.337838
-0.100283	-0.209635	-0.0524084	-0.28551	-0.148158	-0.181363
-0.28407	-0.111365	-0.044029	-0.0323692	-0.524111	-0.119544
-0.431158	0.103456	-0.787795	0.255937	-0.0745216	-0.000711625
0.167868	0.223581	0.496822	0.29351	-0.161085	0.124889
-0.0679114	-0.15513	0.111719	-0.244858	-0.247541	-0.102056
0.553139	0.448198	0.487811	0.471475	0.618468	0.438753
-0.0504742	-0.139407	0.0749614	-0.148887	-0.17591	-0.145171
-0.36426	-0.045141	-0.421671	-0.0199466	-0.306849	-0.135469
0.0573439	-0.0670556	0.283767	0.111605	-0.169079	-0.204951
0.144255	0.402852	-0.0209401	0.46062	0.309449	0.389909
-0.0906703	0.122711	0.252022	0.0740499	-0.433363	-0.0217054
-0.936003	-0.208869	-0.914529	-0.301151	-0.957477	-0.112208
-0.50226	-0.0202308	-0.700209	0.0736092	-0.304311	-0.0793058
0.205128	0.319401	0.218523	0.367071	0.191732	0.224982
-0.228235	0.0588214	-0.483492	-0.0680984	0.0270216	0.191499
0.457529	-0.0421698	0.722079	-0.0126062	0.19298	-0.100072
0.0444233	0.236408	-0.22181	-0.0101858	0.310657	0.184397
-0.0338391	-0.0446359	-0.207366	0.0259372	0.139687	-0.12611
0.0036831	-0.059521	0.228866	-0.0353278	-0.2215	-0.123318
-0.54122	-0.0544212	-0.554724	0.0405362	-0.527716	-0.255786
-0.175841	0.00198568	-0.0300879	-0.0836948	-0.321595	-0.0602089
-0.487004	-0.622809	-0.209429	-0.671557	-0.764578	-0.539625
-0.31726	-0.0537482	-0.332949	-0.177006	-0.30157	0.0244701
-0.327585	-0.247606	-0.568658	-0.307347	-0.0865131	-0.170932
0.291296	0.118912	0.0719175	0.118698	0.510675	0.0594378
-0.404705	-0.426903	-0.57741	-0.595659	-0.232001	-0.255292
-0.0925982	-0.376817	-0.17919	-0.507454	-0.00600676	-0.178755
-0.202131	-0.0605884	0.429664	-0.0288436	-0.833926	-0.111158
0.378421	-0.217291	0.226378	-0.368101	0.530463	-0.203412
0.106771	-0.0262231	0.820905	0.105305	-0.607363	-0.0705832
0.478711	0.139534	0.605838	0.0229551	0.351584	0.191705
0.651794	0.280493	1.03523	0.325696	0.268361	0.186485
-0.810478	-0.499663	-1.1842	-0.666855	-0.436756	-0.307912
-0.400607	-0.0857544	-0.682785	-0.0751243	-0.118428	-0.043414
0.135832	0.338609	0.240875	0.454986	0.0307893	0.204666
-0.869544	-0.30864	-0.823666	-0.326403	-0.915422	-0.380105
-0.396794	-0.317625	-0.216821	-0.355681	-0.576766	-0.281252
0.284591	0.211913	0.169738	0.1986	0.399444	0.272534
0.257647	1.33265	0.379515	1.33754	0.135779	1.02762
0.00371774	0.139377	0.232253	0.261957	-0.224817	-0.015118
0.458183	0.336911	0.306844	0.334365	0.609521	0.33171
0.0535514	0.0535604	0.0692391	0.0236609	0.0378637	0.0689608
0.390297	-0.111323	0.50752	-0.179337	0.273074	-0.0125655
0.308046	0.107576	0.62148	0.206632	-0.00538865	-0.0156193
-0.17704	0.299594	-0.0280825	0.220809	-0.325998	0.331743
0.195582	-0.0541395	0.00921438	-0.185109	0.381949	0.0201917
0.25834	0.100341	0.40431	0.0822386	0.112369	0.126964
0.166532	0.0619801	0.402844	0.28831	-0.0697798	-0.0930701
-0.211928	-0.241238	-0.171286	-0.235085	-0.252569	-0.21929
0.469724	-0.00984133	0.841841	0.0980829	0.0976066	-0.0913973
-0.139781	-0.0185058	0.40916	0.00855739	-0.688721	-0.071758
-0.0104792	-0.128655	0.0844799	-0.242345	-0.105438	-0.0428106
0.0665825	-0.044043	-0.0218811	-0.0386242	0.155046	-0.0422121
0.874929	0.130045	1.04903	0.108094	0.700825	0.142766
0.260132	0.42415	0.657671	0.38103	-0.137406	0.289632
-0.196873	-0.0708041	-0.301618	-0.110638	-0.0921278	0.0357706
-0.483307	0.016913	-0.0082924	-0.0103583	-0.958321	0.0505037
-0.681728	-0.266736	-0.980817	-0.538812	-0.382639	-0.0033098
0.236688	0.315609	0.268198	0.518034	0.205178	0.284993
0.460976	0.0523735	0.631831	0.0789743	0.290121	0.0319858
-0.213398	-0.0368308	-0.426282	-0.0979697	-0.000514787	0.0267184
-0.126745	0.0308164	-0.00825682	0.155948	-0.245234	-0.072632
-0.25355	-0.35308	-0.0895366	-0.45498	-0.417563	-0.276467
-0.218973	-0.00800141	-0.493366	0.0248723	0.0554198	-0.0060476
-0.220292	-0.171919	0.0926045	-0.239762	-0.533188	-0.129344
0.426595	0.00559144	0.124675	-0.0345809	0.728514	0.0805099
-0.0117195	0.0877617	0.0357856	0.0114465	-0.0592245	0.0439715
-0.127039	-0.313785	-0.36074	-0.28041	0.106661	-0.179725
-0.798785	-0.495998	-0.694124	-0.595693	-0.903446	-0.459147
-0.0956463	-0.142233	0.0886727	-0.165311	-0.279965	-0.120284
0.384405	0.0687643	0.570218	0.259431	0.198592	-0.129418
-0.188844	-0.239908	-0.0665999	-0.355856	-0.311088	-0.2148
0.305282	0.253747	0.547362	0.362471	0.0632026	0.175378
-0.102554	-0.0767131	0.243777	-0.118632	-0.448885	-0.0549937
0.449213	0.168941	0.469335	0.182944	0.429092	0.139913
-0.090986	0.172646	-0.0374563	0.255776	-0.144516	0.126187
0.45747	-0.133698	-0.151476	-0.200665	1.06642	-0.0834902
0.0259768	-0.00947278	0.0138596	0.0316482	0.038094	-0.151677
0.502098	0.306667	0.795397	0.452152	0.208799	0.298169
0.1734	0.344571	-0.0113677	0.360998	0.358168	0.323314
0.667181	0.173835	0.804126	0.128164	0.530236	0.201283
0.756874	0.54877	1.22486	0.574002	0.288893	0.548145
0.164234	-0.0645384	0.373818	-0.00664627	-0.0453491	-0.0472736
0.395306	-0.177646	-0.224437	-0.394642	1.01505	0.0840742
0.0641081	0.0256078	0.52252	-0.0129509	-0.394303	0.0417292
0.27141	-0.12338	0.0647842	-0.19796	0.478036	-0.0171326
-0.314002	-0.0539266	-0.263194	-0.236977	-0.36481	0.102552
0.231628	0.0199762	0.114506	0.0434252	0.34875	-0.0934514
-0.0472362	-0.126824	0.242457	-0.166769	-0.336929	-0.116587
0.22281	-0.0692898	-0.125238	-0.202821	0.570859	0.0211794
-0.660602	-0.19895	-0.563428	-0.243392	-0.757776	-0.149856
-0.11155	-0.0716332	-0.00432067	-0.0194884	-0.218779	-0.211359
-0.128569	-0.263859	-0.173693	-0.335721	-0.0834454	-0.310166
0.345515	-0.052178	0.863944	0.0464079	-0.172914	-0.129285
-0.796986	-0.170847	-1.10168	-0.245416	-0.492292	-0.104259
0.477879	-0.150924	0.494144	-0.20928	0.461613	-0.138241
0.324777	0.108452	-0.288503	0.157974	0.938058	0.114979
0.445628	0.210223	0.540396	0.280643	0.350859	0.159381
-0.207867	-0.118306	-0.627299	-0.306723	0.211565	-0.0214248
0.12989	0.152704	0.0478205	0.14595	0.211959	0.189382
0.208565	0.0283994	0.251619	-0.111062	0.165512	0.149609
0.772561	0.317496	0.749976	0.373896	0.795147	0.23645
0.304159	0.00065214	-0.320805	-0.0670483	0.929123	0.0940829
0.1817	0.252212	0.250722	0.240776	0.112677	0.316021
0.165072	0.12677	0.558862	0.204605	-0.228717	0.0431833
0.0577968	0.0458172	0.0682124	0.135906	0.0473812	-0.0476202
0.686288	0.270257	0.835657	0.217466	0.53692	0.218061
0.142718	-0.194843	0.290237	-0.252549	-0.00480094	-0.188395
0.0956339	0.0137768	-0.0148092	-0.0419556	0.206077	0.0800455
0.0293068	-0.149402	0.109329	-0.246432	-0.0507153	-0.144769
-0.730843	0.314369	-1.10266	0.378899	-0.359031	0.238441
-0.268118	0.0303833	-0.496724	-0.0799578	-0.0395128	0.16641
0.458122	-0.00173554	0.821002	0.124209	0.0952418	-0.0360977
-0.428937	-0.182758	-0.309008	-0.231308	-0.548867	-0.170314
-0.520668	-0.0439978	-0.695925	-0.0855388	-0.345411	0.0605105
-0.293653	-0.271621	-0.419111	-0.351985	-0.168195	-0.211896
0.428354	-0.157024	0.446896	-0.339769	0.409812	-0.0423533
-0.063427	-0.108206	0.496546	-0.00868373	-0.6234	-0.130851
-0.304334	-0.0928719	-0.709177	-0.316878	0.10051	0.110496
-0.154494	-0.149274	-0.488615	-0.233123	0.179628	-0.0985683
0.0617652	0.152232	-0.00484262	0.0726942	0.128373	0.00753719
0.349586	0.250919	0.457488	0.302437	0.241683	0.322427
0.552782	0.152008	0.659019	0.110341	0.446546	0.179859
0.52358	-0.0927285	0.490817	-0.105245	0.556343	-0.0921074
0.196429	0.232361	-0.136418	0.284339	0.529277	0.162207
0.257662	-0.234368	0.392732	-0.316972	0.122593	-0.197245
0.44483	0.0645137	0.801651	0.0394337	0.0880095	-0.0121896
0.50361	0.132948	0.114594	0.0284971	0.892626	0.160293
-0.0257781	0.0567193	-0.401116	0.1687	0.34956	-0.0212382
-0.228648	0.150122	-0.199332	0.188321	-0.257964	0.0970241
-0.412735	-0.174725	-0.583989	-0.20549	-0.241481	-0.136693
-0.0641595	0.00503323	-0.0868264	0.06163	-0.0414927	-0.0715317
-0.727726	0.0444345	-0.591896	0.0435298	-0.863555	0.0190356
0.160018	-0.197167	0.191323	-0.301459	0.128714	-0.0865288
-0.0543977	-0.0146784	-0.252311	0.0296434	0.143516	0.00454477
0.652615	0.127844	0.637675	0.161724	0.667556	0.0480734
-0.00789403	0.0135323	0.0138799	0.00489177	-0.0296679	0.00924087
-0.727271	-0.251995	-1.0009	-0.314737	-0.453642	-0.149988
0.632287	0.23842	0.896528	0.0958706	0.368045	0.300408
0.372158	-0.00268817	0.542799	0.032713	0.201516	-0.0277154
-0.686022	-0.0109415	-0.660216	-0.00792359	-0.711828	-0.0504775
-0.327837	-0.137433	-0.454781	-0.143278	-0.200893	-0.195971
0.248583	-0.0273714	0.532501	-0.0954519	-0.0353352	0.0635214
0.111193	0.23784	0.170765	0.299934	0.0516216	0.232869
-0.532749	-0.153759	-1.00445	-0.193759	-0.0610453	-0.166051
0.238265	0.102722	0.249598	0.16616	0.226931	0.0941463
0.341797	-0.00155601	0.141164	-0.10982	0.54243	0.105078
-0.251968	0.00166796	-0.774302	-0.159188	0.270366	0.0525101
0.0700413	0.0783168	-0.0722895	0.220884	0.212372	0.0216275
0.0836661	0.332016	0.288845	0.408374	-0.121513	0.227173
0.308342	0.0946215	0.367857	0.0719306	0.248826	0.0774758
-0.282209	-0.220638	-0.433935	-0.293299	-0.130484	-0.112309
0.285793	0.232529	0.257265	0.295869	0.314321	0.321892
-0.613243	0.12014	-0.632135	0.0313457	-0.594351	0.123672
0.0859361	0.196392	0.177851	0.329088	-0.00597843	0.0546208
-0.84487	-0.231939	-0.891831	-0.261249	-0.79791	-0.164011
0.26406	-0.172496	0.529639	-0.180881	-0.00151761	-0.11744
0.587771	0.197134	0.886602	0.217335	0.28894	0.0973818
0.0957559	0.166582	0.219558	0.128473	-0.0280464	0.148148
-0.648684	-0.250437	-1.06761	-0.361425	-0.229755	-0.160096
-0.448627	-0.155901	-0.3599	-0.252503	-0.537354	-0.0627017
0.525702	0.421618	0.712663	0.342232	0.338742	0.373087
-0.633861	-0.221927	-0.501975	-0.237713	-0.765748	-0.163798
-0.269267	-0.305516	-0.415952	-0.412246	-0.122582	-0.15404
-0.157442	-0.0332687	-0.250402	0.0122986	-0.0644814	0.0238349
-0.0376497	0.113035	-0.120021	0.224895	0.0447214	0.0111626
-0.262357	-0.197068	-0.384237	-0.258878	-0.140478	-0.127393
-0.116344	0.0435939	-0.0695408	0.167842	-0.163147	0.0134376
-0.18001	-0.153398	0.390872	-0.155193	-0.750892	-0.209578
-0.123932	0.0643672	0.150525	0.177851	-0.398389	-0.135231
0.428105	-0.0163625	0.539714	-0.0379011	0.316496	0.0446509
0.305105	-0.129942	0.264544	-0.21237	0.345666	-0.0439176
-0.367518	-0.187094	-0.387368	-0.24057	-0.347668	-0.0575444
0.229274	0.113782	0.122038	0.0767057	0.33651	0.133309
0.312191	0.513917	0.264789	0.52741	0.359593	0.457229
1.10385	0.385151	1.17968	0.538332	1.02801	0.177449
0.150921	-0.186346	0.366586	-0.23165	-0.0647441	-0.161165
-0.311191	-0.276417	-0.292999	-0.337347	-0.329382	-0.192892
-0.17112	0.189558	-0.140699	0.401607	-0.201541	-0.00540051
0.355177	0.184089	0.470068	0.36572	0.240287	0.00938901
-0.0735102	-0.0693845	-0.215793	-0.0622245	0.0687728	-0.113199
-0.59055	-0.380266	-0.607635	-0.290023	-0.573464	-0.444215
0.114408	0.0667149	-0.00815157	0.0118778	0.236967	-0.00951142
-0.771563	-0.178892	-0.931267	-0.239778	-0.611859	-0.200127
-0.0389073	-0.239152	0.0634562	-0.195157	-0.141271	-0.268836
-0.293016	-0.193169	-0.674665	-0.358812	0.088633	-0.0145075
-0.384192	-0.149576	-0.929845	-0.33301	0.161461	-0.172512
-0.500141	-0.333861	-0.447411	-0.242625	-0.552871	-0.451913
-0.0294013	0.188468	0.0869742	0.437686	-0.145777	0.0532372
0.170316	0.376912	0.335399	0.433471	0.00523313	0.399938
-0.70908	0.0919398	-1.45924	0.000344118	0.041076	0.19337
-0.24698	-0.120376	0.100758	-0.186566	-0.594717	0.0546547
-0.217412	-0.196317	-0.232198	-0.157848	-0.202626	-0.24596
-0.387437	-0.167031	-0.419405	-0.255929	-0.355468	-0.172164
0.262525	-0.0718075	0.456867	-0.136999	0.0681824	-0.017138
0.182376	0.0343434	0.346809	0.099286	0.0179425	-0.00790002
0.369845	0.0282654	0.144963	-0.0484551	0.594727	0.10011
0.191582	-0.0191717	0.660151	0.0566015	-0.276987	-0.0250959
-0.253995	-0.245094	0.0121882	-0.274747	-0.520178	-0.159535
0.483772	0.226377	0.40588	0.401319	0.561665	-0.00955614
-0.578109	-0.57515	-0.692483	-0.684358	-0.463736	-0.406965
-0.598248	-0.223042	-0.504976	-0.307252	-0.691521	-0.146948
-0.631256	-0.182482	-0.756405	-0.249834	-0.506107	-0.124072
-0.0437647	0.0862597	-0.0460843	0.296652	-0.0414452	-0.134741
-0.538895	-0.179157	-0.697974	-0.132141	-0.379816	-0.23711
-0.577247	-0.0740756	-0.716393	-0.17762	-0.4381	0.0247204
0.153704	-0.044477	0.335555	0.0205902	-0.0281463	-0.0687775
0.133443	0.129071	0.297673	0.145283	-0.0307871	0.103379
0.120725	0.210685	0.192145	0.255699	0.049304	0.179629
0.352921	0.201188	0.301188	0.224743	0.404654	0.0836586
-0.313899	-0.228541	-0.795091	-0.368184	0.167293	-0.0575873
-0.148732	-0.0709779	0.239225	-0.0812058	-0.536689	-0.07133
0.0374679	-0.244088	0.341124	-0.230267	-0.266188	-0.191976
-0.193902	0.143846	-0.215542	-0.00146362	-0.172261	0.0373994
0.142576	-0.00876562	0.289839	-0.0178278	-0.00468677	-0.0862578
-0.181487	-0.14239	-0.334358	-0.256369	-0.0286161	-0.0276395
0.416795	0.112072	0.381739	0.167428	0.451851	0.0495698
0.0704557	0.569807	0.437579	0.851379	-0.296668	0.245534
0.571363	0.284405	0.762595	0.258973	0.38013	0.243599
0.3467	0.00113205	0.525307	-0.0593888	0.168093	-0.0344649
0.0592767	0.0814416	0.0985662	-0.0455199	0.0199873	0.0821144
-0.282283	0.0555222	-0.22053	0.102286	-0.344035	-0.0655354
0.479905	0.230745	0.543864	0.251695	0.415945	0.183559
0.336383	0.389646	0.721007	0.548706	-0.0482412	0.25705
0.341578	0.180454	0.494516	0.205743	0.188641	0.177566
-0.752584	-0.505624	-1.07654	-0.625245	-0.428632	-0.367813
0.420955	0.511302	0.791694	0.669591	0.0502159	0.329912
-0.529281	-0.0535776	-0.407558	0.010676	-0.651003	0.0441956
0.808712	-0.144816	1.05622	-0.287456	0.561203	0.00617603
-0.09711	-0.0253558	-0.194565	0.122929	0.000345051	-0.194672
-0.227735	-0.00156478	-0.515969	0.0193821	0.0604997	0.0249575
0.324998	-0.191933	0.585116	-0.122643	0.0648795	-0.204205
-1.20681	-0.335958	-1.42922	-0.380267	-0.984404	-0.273967
-0.643078	-0.241082	-0.765936	-0.326945	-0.52022	-0.158176
0.423857	-0.0865794	0.420884	-0.0863841	0.426829	-0.0589821
0.0336709	-0.00877253	0.225345	0.0638349	-0.158003	-0.103133
0.128152	-0.0455431	0.091933	-0.117479	0.164372	-0.000514649
-0.56137	-0.293314	-0.400231	-0.299813	-0.722509	-0.287339
-0.382468	-0.258413	-0.586448	-0.294964	-0.178488	-0.153355
0.0134687	-0.0228131	0.484377	0.0784763	-0.45744	-0.118221
-0.204065	-0.299394	-0.139811	-0.331863	-0.268318	-0.211078
0.259649	0.210038	0.432987	0.198009	0.0863118	0.173633
-0.595226	-0.207	-0.706422	-0.183327	-0.484031	-0.10584
0.234235	-0.00509784	0.131287	-0.128382	0.337183	0.193822
0.332168	-0.0245199	0.244115	-0.128151	0.420222	0.0730927
-0.682844	-0.573964	-0.969507	-0.657018	-0.396181	-0.48096
0.435841	0.259451	0.674585	0.358318	0.197098	0.108491
-0.0426668	-0.12029	0.318474	-0.163406	-0.403807	-0.108454
0.326745	0.290406	0.81295	0.411723	-0.159459	0.0835637
0.402571	0.392361	0.738653	0.498018	0.0664876	0.339918
-0.354212	-0.0914053	-0.584288	-0.0725425	-0.124136	-0.158497
0.109262	0.403297	0.720109	0.545831	-0.501585	0.209311
-0.385977	-0.0827427	-0.595434	-0.0977502	-0.176519	-0.0590966
0.00600796	-0.0781549	-0.220715	-0.00617616	0.232731	-0.148999
-0.343867	-0.043579	-0.47914	-0.161094	-0.208594	0.0534982
-0.371427	-0.152816	-0.387755	-0.186554	-0.355099	-0.172628
0.586129	0.0495625	0.641091	0.134427	0.531166	-0.0170317
-0.136164	-0.0537249	0.173202	-0.111966	-0.44553	-0.0978839
0.00848639	0.138814	-0.000315008	0.188096	0.0172878	0.081302
-0.431657	0.173875	-0.601471	0.0329672	-0.261843	0.246056
0.115832	-0.333356	0.0303261	-0.326697	0.201337	-0.211431
-0.348767	-0.0908999	0.0866217	-0.101577	-0.784156	-0.0150347
-0.0553547	-0.297627	-0.128393	-0.484194	0.0176831	-0.107818
-0.562289	-0.294644	-0.739599	-0.313236	-0.38498	-0.208652
0.418827	0.208486	0.558553	0.329368	0.279101	0.0418076
0.621586	-0.0866355	0.316513	-0.168277	0.926658	-0.0184803
0.128983	0.194029	0.253541	0.18977	0.00442377	0.116031
-0.183427	0.0273763	-0.0757297	0.131852	-0.291124	-0.0469937
-0.303178	-0.147854	-0.538865	-0.279969	-0.0674911	-0.0453127
-0.429023	-0.118277	-0.534909	-0.169745	-0.323137	-0.0780971
-0.220486	-0.103398	-0.0202259	-0.0139355	-0.420747	-0.161478
-1.04913	-0.450516	-1.07665	-0.594734	-1.02161	-0.484389
0.237542	-0.0495111	0.495317	-0.0469842	-0.0202328	-0.0254644
0.200884	-0.152817	0.142302	-0.0537993	0.259466	-0.181035
-0.226844	-0.223505	-0.201921	-0.186435	-0.251766	-0.336935
0.150476	0.200871	-0.0544139	0.113604	0.355366	0.0855152
0.680319	0.27134	0.494553	0.338117	0.866086	0.146253
-0.399057	0.226235	-0.559636	-0.308163	-0.238477	0.107357
0.200125	0.398452	0.132968	0.407358	0.267283	0.485198
-0.0521397	-0.0653708	-0.256791	-0.113866	0.152511	-0.138864
0.160297	0.521454	0.502555	0.761259	-0.18196	0.367691
-0.556336	-0.23983	-0.513599	-0.36789	-0.599074	-0.0491239
-0.49076	-0.161042	-0.568697	-0.210824	-0.412824	-0.144014
0.548631	0.400998	0.766287	0.414101	0.330975	0.430183
0.219864	-0.0165541	0.353401	0.0516259	0.0863262	-0.101675
-0.591451	-0.322138	-0.707437	-0.291017	-0.475466	-0.267291
-0.149955	0.293526	-0.0321216	0.463417	-0.267789	0.0257097
0.461578	0.221265	0.364037	0.0817648	0.55912	0.343777
-0.294383	0.00217277	0.222022	0.0150865	-0.810788	-0.0229423
-0.273988	-0.0859038	-0.574767	-0.0860744	0.0267906	-0.114368
0.371895	0.346203	0.469802	0.31165	0.273988	0.282183
-0.125556	-0.112018	0.10255	-0.105376	-0.353662	-0.180173
-0.872585	-0.389465	-0.990354	-0.486045	-0.754816	-0.347631
0.292558	-0.242737	0.531372	-0.271148	0.0537448	-0.309809
-0.0741098	-0.0565929	-0.448818	-0.0792885	0.300598	0.00542693
0.663818	0.397815	0.618357	0.514028	0.70928	0.167603
-0.398142	0.235108	-0.506358	0.237458	-0.289926	0.162781
-0.255586	-0.248454	-0.130315	-0.252906	-0.380858	-0.230051
-0.0856664	-0.0301975	0.115788	-0.0106019	-0.287121	-0.100227
0.067731	0.0401063	0.142667	0.0101647	-0.00720458	0.0535164
0.171769	0.0714207	0.318558	0.0680944	0.0249791	0.192886
0.246781	0.531309	0.12861	0.434218	0.364952	0.555408
0.168795	0.594653	0.684631	0.695431	-0.347041	0.469752
0.365096	0.266224	0.255711	0.3703	0.474481	0.205041
0.592006	0.563064	0.554666	0.608283	0.629346	0.367574
0.155043	0.0755545	0.275372	0.066952	0.0347148	-0.0610424
0.490597	-0.012396	0.676353	-0.000671539	0.304841	0.0716917
0.452614	-0.0278609	0.483545	-0.0568534	0.421684	-0.0230755
0.538022	0.718616	0.456947	0.695605	0.619097	0.585652
-0.351783	-0.496479	-0.229263	-0.526159	-0.474303	-0.478883
-0.106222	-0.175471	0.0174052	-0.0181184	-0.229849	-0.374948
-0.881344	-0.430034	-1.06081	-0.431844	-0.701877	-0.478851
-0.504134	-0.343443	-0.720994	-0.360332	-0.287274	-0.266674
0.782499	0.242722	0.74764	0.315734	0.817358	0.544011
0.102191	-0.00450554	0.0453231	0.0786138	0.159059	-0.102306
-0.451767	-0.211493	-0.47075	-0.200385	-0.432784	-0.273308
-0.260432	0.00670661	-0.653476	0.0550664	0.132612	-0.0563472
-0.0578327	0.126538	0.203788	0.159261	-0.319454	0.0768547
-0.0811521	-0.0268285	-0.00768195	-0.0116439	-0.154622	-0.0182411
0.328724	0.261127	0.474208	0.422009	0.18324	0.136571
-0.830192	-0.0868665	-1.00218	-0.0324277	-0.658208	-0.124331
-0.148544	0.012014	-0.082325	0.0739338	-0.214763	-0.11029
-0.0946101	-0.0743501	-0.268431	-0.13725	0.0792111	-0.0211752
-0.290619	-0.311193	-0.49919	-0.384464	-0.0820479	-0.3038
0.392114	0.00165585	0.291553	-0.0436322	0.492675	0.0403638
0.150728	-0.106026	-0.223968	-0.0689575	0.525423	-0.061312
-0.388786	0.0726755	-0.279593	0.168425	-0.497979	0.0451439
0.131069	0.237186	0.337163	0.294698	-0.0750238	0.0918238
0.0602414	-0.0254527	-0.440773	-0.0690763	0.561256	0.0124833
-0.219097	0.221094	0.0171408	0.238261	-0.455334	0.179521
-0.0065849	0.0423065	-0.0969682	-0.026801	0.0837984	0.078097
-0.541385	-0.365584	-0.444956	-0.355877	-0.637814	-0.380605
-0.0602885	-0.0140593	-0.381879	-0.127706	0.261302	0.07998
-0.193796	-0.191973	-0.39298	-0.285264	0.00538836	-0.170406
0.0234706	-0.138919	-0.025288	-0.254714	0.0722292	-0.0568701
0.433346	0.15734	0.396812	0.143083	0.469881	0.168825
0.234453	0.462791	0.0980763	0.607059	0.37083	0.30597
0.612285	0.052859	0.86004	-0.00870688	0.36453	0.033493
0.440059	0.193034	0.364578	0.236681	0.515541	0.0498223
0.116397	0.109097	0.312882	0.0770505	-0.0800881	0.11391
-0.389408	0.0464925	-0.464621	-0.0921189	-0.314195	0.125486
-0.269373	-0.440501	-0.230356	-0.58185	-0.308391	-0.308326
-0.753934	-0.676097	-1.34303	-0.780619	-0.164834	-0.54058
-0.654495	-0.473712	-0.6492	-0.465278	-0.65979	-0.280908
-0.350914	-0.146951	-0.119692	-0.242983	-0.582137	-0.122318
-0.490404	-0.281024	-0.100485	-0.295134	-0.880323	-0.234583
-0.305903	-0.238632	-0.36599	-0.212893	-0.245816	-0.232153
-0.0464771	0.172898	0.181131	0.190523	-0.274085	0.124067
0.352133	0.475946	0.498263	0.505827	0.206004	0.312102
-0.350235	-0.176624	-0.357126	-0.207109	-0.343345	-0.0810949
-0.300806	-0.424552	-0.508033	-0.452938	-0.0935798	-0.300347
0.227985	-0.187897	0.553767	-0.116182	-0.0977958	-0.159933
0.381221	0.110885	0.256659	0.143575	0.505782	0.149891
0.0908295	-0.0981409	-0.216142	-0.159263	0.397801	-0.028782
-0.501765	-0.562384	-1.26037	-0.784806	0.256841	-0.401017
-0.175275	-0.0295048	-0.163336	-0.0138033	-0.187214	-0.0811895
0.08718	0.0467269	0.164615	0.0236745	0.0097445	-0.049274
0.030331	0.219916	0.175599	0.126754	-0.114937	0.260192
-0.735466	-0.331931	-1.27687	-0.439483	-0.194063	-0.249937
-0.598544	-0.163112	-0.861106	-0.104932	-0.335981	-0.137454
-0.466287	-0.355266	-0.489211	-0.460968	-0.443363	-0.222547
0.568936	0.160895	0.863937	0.344741	0.273934	0.0302596
0.36264	0.636747	0.676615	0.693831	0.048665	0.518588
0.0616508	0.0993594	0.0734178	0.214579	0.0498839	-0.0289332
0.532762	-0.0513428	0.461834	-0.0149441	0.60369	-0.0330515
0.173296	0.293494	-0.20411	0.36078	0.550702	0.196971
-0.487092	-0.400268	-0.667657	-0.566199	-0.306527	-0.262243
0.828617	0.390232	0.453541	0.545273	1.20369	0.193472
-0.38894	-0.390124	-0.80401	-0.511713	0.0261311	-0.240563
0.716618	0.473723	0.819826	0.430036	0.613409	0.411503
0.0505375	0.0553362	-0.0897307	0.111858	0.190806	-0.0468404
0.911302	0.163442	0.819378	0.311098	1.00323	0.0637826
0.103666	0.37103	0.0363102	0.454189	0.171022	0.209859
-0.580194	-0.292007	-0.189296	-0.345313	-0.971092	-0.21575
-0.161767	0.137867	-0.335894	0.260611	0.0123609	0.150719
-0.598967	-0.223028	-0.588807	-0.250349	-0.609127	-0.161298
-0.169423	-0.0571525	-0.367659	-0.0568848	0.0288133	-0.012013
-0.112715	0.0180256	-0.0154961	0.0418536	-0.209935	-0.0267305
-0.00496208	0.00323178	0.329367	0.0461264	-0.339291	-0.0557201
-0.115103	-0.105903	0.409015	0.0351901	-0.639221	-0.255213
-0.738064	-0.0736018	-1.1872	-0.204844	-0.288924	-0.142234
-0.568343	-0.0677211	-0.738987	-0.150998	-0.397699	-0.0464351
-0.351474	0.0356829	-0.554344	0.124351	-0.148604	-0.0121317
-0.0757309	-0.204199	0.0985034	-0.25722	-0.249965	-0.172601
0.175038	-0.0753646	-0.438433	-0.129912	0.788508	-0.014578
0.401049	0.116986	0.484223	0.134669	0.317874	0.075822
0.564577	0.146024	0.625217	0.105106	0.503937	0.241691
-0.15839	0.29403	0.160903	0.331969	-0.477684	0.178548
0.343711	0.0909874	0.51938	0.204822	0.168043	0.0648256
-0.0352558	0.263628	0.204964	0.310189	-0.275476	0.188352
0.49303	0.254067	0.292616	0.366048	0.693443	0.114742
-0.120931	-0.152797	-0.12285	-0.064017	-0.119013	-0.186399
0.301575	0.214048	0.13761	0.259135	0.46554	0.336176
-0.628599	-0.408794	-0.845281	-0.68381	-0.411916	-0.149381
0.20759	-0.132535	0.499719	-0.112641	-0.0845379	-0.166307
-0.0806206	0.0240832	0.00916026	0.194699	-0.170401	-0.0277575
0.0262514	0.12231	0.407378	0.0647289	-0.354875	0.0860967
0.196181	0.00927298	0.28751	0.0625285	0.104853	0.0278457
-0.294673	-0.161465	-0.386937	-0.172277	-0.20241	-0.172216
-0.117621	-0.0727487	-0.484002	-0.055059	0.248759	-0.0136505
-0.0770538	-0.115358	0.0245668	-0.197379	-0.178674	-0.106143
0.1714	0.418949	0.321867	0.503403	0.0209332	0.353254
-0.630852	-0.213556	-0.741371	-0.266936	-0.520333	-0.132994
-0.231477	-0.218806	-0.404873	-0.309276	-0.0580816	-0.166113
-0.227284	-0.165327	-0.263792	-0.0869235	-0.190775	-0.250429
0.25061	0.204244	0.229034	0.119573	0.272186	0.261158
0.337712	0.220342	0.509855	0.280481	0.16557	0.170716
0.562471	-0.0664744	0.462355	-0.0728969	0.662587	-0.0307613
-0.306052	0.128867	-0.300911	0.194109	-0.311193	0.000787499
-0.109433	-0.37005	-0.371119	-0.412448	0.152252	-0.203572
-0.381041	-0.197816	-0.444761	-0.269204	-0.317321	-0.144538
-0.360813	0.0372704	-0.756522	-0.00344393	0.0348958	0.0516938
-0.232688	-0.440921	0.0495854	-0.683351	-0.514961	-0.245747
0.511431	0.217732	0.629467	0.15556	0.393394	0.196002
-0.580091	-0.480882	-1.25283	-0.625445	0.092649	-0.26637
-0.180113	0.00476851	-0.225376	-0.042533	-0.134849	0.0379993
-1.19242	-0.280553	-1.37677	-0.444998	-1.00807	-0.206296
-0.373739	-0.200536	-0.612647	-0.170481	-0.134832	-0.222526
0.675687	0.151999	0.832413	0.210331	0.518962	0.0802224
0.538251	0.600235	0.824356	0.667971	0.252147	0.462712
0.160347	0.0603124	-0.0204768	-0.0623759	0.341171	0.204498
0.284134	-0.0899557	0.938093	-0.0600272	-0.369825	-0.127507
-0.0080679	-0.296051	-0.401238	-0.300413	0.385103	-0.200423
0.038384	-0.14505	0.151754	-0.143256	-0.0749864	-0.239762
-0.200211	-0.396493	-0.186577	-0.445883	-0.213846	-0.278252
0.262913	0.0486416	0.325981	0.0243186	0.199844	0.0645809
-0.00634762	-0.261453	0.0294233	-0.307482	-0.0421185	-0.219329
0.313495	0.119243	0.247498	0.091926	0.379492	0.137828
-0.472446	-0.441951	-0.741672	-0.53638	-0.203219	-0.262206
-0.79352	-0.447981	-1.05745	-0.512281	-0.529586	-0.404939
0.61239	-0.0135869	0.782348	0.0399725	0.442432	-0.0856872
-0.398809	-0.473653	-0.704007	-0.557576	-0.093611	-0.356077
0.95479	0.174471	1.01114	0.0823991	0.898444	0.167281
0.103899	0.339545	0.398709	0.539356	-0.190912	0.118578
-0.268775	-0.101103	-0.257281	-0.16044	-0.280269	-0.0278596
0.505853	0.0942937	0.336128	0.137378	0.675578	-0.0121009
0.547304	0.0687917	0.769613	0.12374	0.324995	0.0420229
-0.140464	-0.330338	-0.0943894	-0.456122	-0.186538	-0.0430249
-0.284644	-0.242797	-0.0430241	-0.192833	-0.526265	-0.228542
0.271994	0.201296	-0.0860295	0.224676	0.630018	0.14172
-0.00457366	0.124909	0.208512	0.175993	-0.217659	0.0670405
0.748535	0.408499	1.035	0.480203	0.462066	0.359413
0.549708	0.376173	0.706368	0.484004	0.393048	0.289987
0.546627	0.0886689	0.688795	0.0585235	0.404459	0.0674613
-0.905234	-0.277886	-1.32878	-0.433087	-0.481685	-0.190568
0.849925	-0.0721603	0.485091	-0.148524	1.21476	-0.0553831
0.415003	0.0850333	0.605476	-0.0668138	0.224529	0.128687
0.113029	0.472934	0.621608	0.686949	-0.395549	0.227508
0.519218	-0.0620148	0.542738	-0.0803524	0.495698	0.0224311
-0.0862228	0.357175	-0.00442736	0.57264	-0.168018	0.20375
-0.00424165	-0.0653686	-0.690723	-0.157741	0.68224	-0.031998
0.8341	0.0840431	0.732345	0.0960869	0.935855	-0.00759505
-0.55233	-0.205918	-0.718338	-0.324607	-0.386323	-0.0853569
-0.606349	-0.237145	-0.609731	-0.212663	-0.602967	-0.174464
0.390302	0.133083	0.346605	0.132498	0.433999	0.106614
0.688232	0.0313311	0.774063	0.115393	0.602401	-0.00506471
-0.307498	-0.0429996	-0.255937	0.0343546	-0.359059	-0.128665
-0.363795	-0.0739603	-0.20479	-0.0510367	-0.522801	-0.0939931
0.780958	0.016752	1.04847	0.0523749	0.513444	-0.0886044
0.624461	0.269873	0.642589	0.336599	0.606333	0.233081
0.781082	0.131197	1.11683	0.100746	0.445335	0.062006
-0.00736948	-0.399623	0.311594	-0.382888	-0.326333	-0.230515
-0.30666	0.205481	-0.556129	0.30743	-0.0571899	0.201801
-0.287647	-0.172841	-0.134882	-0.0462373	-0.440412	-0.200042
0.341956	0.140605	0.728196	0.26739	-0.0442832	0.150309
-0.158996	0.0146764	-0.0204943	-0.0486028	-0.297499	-0.0461912
-0.556313	-0.254216	-0.715757	-0.266466	-0.396869	-0.214953
0.37662	0.307306	0.167258	0.400163	0.585981	0.205061
0.100999	0.120565	0.278425	0.05372	-0.0764267	0.158521
0.47497	0.320179	0.87329	0.350205	0.0766499	0.32741
-0.634428	-0.534805	-0.501141	-0.722381	-0.767715	-0.401536
0.85623	0.0886069	1.05844	0.0729275	0.654022	0.204591
-0.913852	-0.226813	-1.09414	-0.325951	-0.733565	-0.137731
0.364742	-0.0204561	0.191945	-0.0929118	0.53754	0.0605631
0.18205	0.160194	0.462296	0.139139	-0.0981947	0.179602
-0.436195	-0.134958	-0.391792	-0.161667	-0.480598	-0.15668
0.00835999	0.288239	-0.0751233	0.346411	0.0918433	0.228522
-0.274307	0.226804	-0.394026	0.347066	-0.154589	0.0930342
0.254633	-0.0188868	0.0562574	0.0511863	0.453008	-0.0665792
0.323589	0.0825277	0.253991	0.139359	0.393187	0.073936
0.377542	0.186671	0.460022	0.248003	0.295061	0.128587
0.158134	0.144001	0.00371128	0.191274	0.312557	0.0713237
0.662221	0.0092334	0.569203	0.0454182	0.755239	0.0356587
-0.41273	-0.0784134	-0.513236	-0.0988259	-0.312223	-0.0715726
-0.378214	-0.182583	-0.963499	-0.235194	0.20707	-0.0758719
0.503234	0.0865334	0.481968	0.134474	0.524499	0.0530702
-0.457271	0.168365	-0.570176	0.208996	-0.344366	0.104774
0.286624	0.0706196	0.419482	0.071114	0.153766	0.0960405
0.0492505	0.109421	0.193101	0.0778764	-0.0945998	0.120694
-0.0189236	-0.0772048	0.394875	-0.0750649	-0.432722	0.00437944
-0.00101592	0.0223219	-0.410013	-0.107641	0.407981	0.0904518
-0.199012	0.0437218	-0.128282	0.0093308	-0.269743	0.0386576
-0.427183	-0.336183	-0.532641	-0.350709	-0.321725	-0.317052
0.412269	0.105569	0.330298	0.0205576	0.494241	0.0756616
-0.189495	0.029448	-0.343566	0.0974238	-0.0354236	-0.0752845
-0.525594	-0.204567	-1.40277	-0.128636	0.351584	-0.189883
0.20638	0.0443067	0.0615998	0.183747	0.351161	-0.146184
-0.203888	-0.0438751	-0.522514	-0.0628806	0.114738	-0.0902307
0.337054	0.278595	0.43672	0.434036	0.237388	0.19657
0.303096	0.601597	0.520074	0.773418	0.0861183	0.290377
-0.504271	-0.0867438	-0.384467	-0.0102002	-0.624074	-0.0805174
0.64122	0.438009	0.744712	0.423715	0.537728	0.39972
0.298289	0.452128	0.145878	0.492932	0.450701	0.466727
-0.158093	-0.102147	-0.286567	-0.128683	-0.0296188	-0.0251833
-0.283423	0.0680703	0.322288	0.309809	-0.889134	-0.269073
0.238834	-0.0854889	0.10503	-0.219044	0.372637	-0.0366391
0.146854	0.176793	0.367992	0.361935	-0.0742834	0.0114065
-0.504224	-0.308519	-0.68019	-0.303694	-0.328258	-0.224828
0.316596	0.00227597	0.147812	0.131003	0.485379	-0.145805
-0.212055	0.0552185	-0.457033	0.0460122	0.0329222	0.0469377
-0.163334	0.0448355	-0.297806	-0.0334188	-0.0288613	0.0986596
0.44425	-0.0763421	-0.134334	-0.114243	1.02283	-0.0175597

## Sheet: figure_1_b
ABCD_correlation_actual_predicted_per_fold	HCP_correlation_actual_predicted_per_fold
0.811093	0.660488
0.629422	0.606011
0.642667	0.593844
0.736436	0.692483
0.702131	0.590326
0.572474	0.455271
0.612824	0.607941
0.649025	0.530469
0.515087	0.686136
0.665905	0.611786
0.640234
0.637335
0.609699
0.614818
0.601726
0.637833
0.580211
0.577176
0.540883
0.655649
0.633542

## Sheet: figure_3_ABCD
FPN_2bk.resid	FPN_0bk.resid	DAN_2bk.resid	DAN_0bk.resid	SMN_2bk.resid	SMN_0bk.resid	mean_EEA.resid
-0.455651	-0.164407	-0.540234	0.650717	0.166207	-0.412077	0.366021
0.0626243	-0.406357	0.540985	0.300932	-0.261497	-0.131424	-0.619995
0.583724	-0.106132	-0.621456	-1.25559	-0.233272	-0.0665714	-0.534074
-0.177462	-0.0858567	0.15821	0.177254	-0.648477	-0.285573	0.499914
-0.0350892	-0.512879	0.648544	0.886013	0.513289	2.24282	1.16996
0.585024	-0.979979	-0.270395	-1.52228	1.39106	-0.694789	0.342624
-0.627836	-2.2957	1.38657	-0.816472	-0.553665	0.620784	0.355277
-0.725705	1.45435	0.212866	0.922349	1.85675	2.04619	-2.379
-0.275725	1.45726	-1.5213	0.0631265	0.877371	0.981977	-2.00469
-1.15656	0.169065	-0.870637	-0.28717	-0.327375	-1.35456	-1.2528
1.4408	-0.0336825	0.880942	-0.741358	-1.1392	-1.94046	0.976961
-0.362164	-1.06062	1.08149	0.512256	0.716209	0.435522	-0.827936
1.02449	0.500981	-1.82758	-1.07707	-0.629626	0.853197	-0.0443533
0.181064	0.0362532	-0.470135	-0.21493	0.759186	1.26251	-1.41964
-0.13197	-0.79669	0.574515	0.457368	-0.551238	0.207943	0.108337
2.34962	2.16321	1.84832	-0.323796	-0.399231	1.22506	0.797059
0.227775	0.218972	0.708728	1.35092	0.63621	-0.226936	-0.153476
0.703569	-0.559436	0.730059	-1.19674	-1.63721	-0.51778	-0.132072
0.3453	-0.0684089	1.22704	-0.00372145	-0.251218	-0.21502	0.559214
-0.529702	-0.0673844	-0.48045	0.0217917	0.846477	0.295054	-2.03006
-0.180808	-0.419581	-1.37743	-1.78062	-0.373047	-0.34413	0.33099
-0.877874	0.237378	1.33745	0.82699	2.35021	-0.443496	-0.499877
-1.39112	1.07023	0.572656	0.292336	-0.0381686	-1.25331	0.989258
-0.507949	-0.12238	0.404156	0.954675	1.12558	1.3185	-0.297063
-0.204487	0.0601107	0.113245	0.267518	-0.281553	-0.562553	0.968154
0.749448	0.61587	1.11602	1.32848	-0.0591067	0.597809	0.465129
0.0610523	0.707426	1.26158	1.73724	-0.769678	0.0117231	0.105647
-1.60696	-0.99888	-0.497395	-1.27343	0.591137	-0.790488	-1.21993
-0.500544	-0.255753	-1.34352	0.438529	-0.0121103	-0.323857	-0.457862
0.755755	-0.0491471	0.544686	0.181517	1.09581	0.1113	-1.52755
-1.25223	0.996482	-0.995923	0.766773	-1.11991	-0.733435	1.0518
1.21379	1.78788	1.34351	1.79332	1.0201	2.6348	0.117152
0.73302	-0.670946	-2.43463	-1.34314	-0.47318	-1.14443	-0.454655
-0.454485	-0.258168	0.825657	0.104663	0.993833	1.63488	1.14528
-0.231757	-0.0119996	0.191164	-0.578361	0.435469	-0.249601	1.19239
-0.799647	-1.26206	1.24644	-1.06923	0.293005	-0.139704	1.21157
2.04373	1.67889	1.26402	1.7064	-0.0414517	-0.581403	0.829067
-0.732205	0.00127218	-1.85277	-1.06173	-0.95367	-1.61973	-0.355469
-0.574265	1.3359	-0.780489	0.737515	0.934617	1.29824	-1.07783
0.52677	0.546911	-2.23977	-1.69756	-0.666706	-1.02275	-1.66377
0.802873	-1.18287	0.637599	-1.21923	0.771743	-1.07385	-0.0570581
0.115947	-0.165613	1.50519	-0.342675	0.452447	0.0604899	0.0964159
-0.161054	-0.0764329	0.58317	0.465995	-0.291422	-0.611491	-0.599706
-0.111988	0.0135805	1.53262	1.49111	0.323418	0.861174	-0.240621
-0.511892	-0.0274082	0.609237	0.735655	0.0403198	0.379191	-0.789392
-0.337606	0.402773	-1.22146	0.126802	1.11889	1.11527	-1.55246
-0.823985	0.559711	-1.08624	-0.281141	0.865711	0.554404	-1.67184
0.0238598	2.49476	0.138009	1.14728	1.4334	0.580852	-1.14223
-0.467061	-0.177863	-0.382333	0.314846	1.18335	0.0845335	-0.630753
-0.715366	1.54993	1.67217	0.774026	-2.21019	0.31634	0.0966903
-2.40643	-0.0745982	-0.425249	1.31396	-1.4413	-0.380652	0.419289
-0.994638	-1.01356	-0.153669	-0.481676	-0.38841	-0.216706	0.588247
0.962451	-0.423868	0.599712	-1.34915	0.215177	-1.20863	0.811802
1.44366	2.69148	0.283164	1.21595	1.07158	0.336861	-0.0638931
-0.576108	1.39036	-0.966496	2.69489	1.0798	1.76295	-1.3618
0.575714	-0.367268	1.32233	1.31152	0.131058	0.552553	2.18961
-0.253678	1.43645	0.0767113	0.613991	-1.36596	0.175619	1.33974
0.159094	-0.484208	0.579679	0.172863	0.130107	-0.0605956	0.510889
0.954969	0.413561	0.514234	0.256827	0.641367	0.534934	0.658497
0.142714	-0.56263	-0.544498	-0.738057	-1.0827	-1.33825	-0.381197
1.19485	-0.0836495	0.557089	0.0432934	-1.57529	0.160818	1.47081
0.833882	0.443494	2.7083	0.763349	0.779053	0.621124	0.384803
-0.989217	-0.195485	-1.60048	-0.380523	-0.27745	0.285608	0.111006
-1.37629	-0.466279	-1.45657	0.0857843	-0.0229916	0.0286884	1.32488
-0.447667	-1.07878	-1.65321	-2.15035	-0.409427	-0.310785	0.655984
0.42857	-0.0660662	-0.153125	-2.18604	-0.670694	-1.25323	1.73315
0.497792	-0.322619	0.221262	-0.163225	1.80782	1.00042	0.631332
-0.951085	-0.0174349	-0.0233152	-0.00403186	-1.47477	-1.00769	-0.634814
0.600419	2.57182	0.574956	0.934349	1.746	-0.306441	-1.87244
0.194411	-0.411944	0.629141	0.220507	-0.322512	-0.256832	0.936013
-0.454731	-0.00152652	-0.677695	-0.456024	-0.579891	-0.23157	1.04145
-0.64779	1.39978	-0.79032	0.698326	0.876808	0.209335	-0.823124
-0.275424	-1.66853	0.58612	0.74185	-0.773383	0.718247	1.39724
-1.35114	-0.44832	-0.988357	0.753983	-0.124675	1.28301	0.200253
1.66057	1.65181	1.32036	-0.413327	2.0567	0.589603	-0.548768
-0.157224	-0.285733	0.449832	0.141289	-0.276651	1.20265	1.29535
1.03393	0.857439	0.644767	-1.1833	-1.59578	-1.32606	1.34288
-0.22676	0.00279838	-0.395499	1.1693	-1.56126	-0.605695	1.9116
0.861288	-0.3308	0.869707	0.989442	0.0369396	0.763795	0.762914
-0.897617	-0.697771	-1.47188	-0.090611	-1.38773	-0.456115	0.0103153
-0.458052	-0.524361	-0.315861	0.263784	0.695691	0.0638617	0.908271
-0.561331	0.0384344	-1.15172	-0.638175	-1.2725	-1.52	2.10512
-1.01701	-0.321404	0.0872623	0.0694268	0.0892009	-0.145959	0.722965
0.30547	0.277721	0.416344	1.49998	0.775903	0.631403	0.588356
-0.552201	-0.367628	0.00342352	-0.452531	0.498771	0.11126	-0.953481
2.14028	1.35894	0.820191	1.26485	0.487134	1.27232	0.0359073
0.217471	0.0978059	-0.504951	0.805149	0.381404	0.893595	0.701514
1.84963	-0.459783	3.05803	0.226539	2.44197	-0.247685	1.23709
-1.09511	0.217354	-0.118222	-0.849052	0.0673516	-1.06823	-1.14244
-1.81489	-0.8183	-0.520925	-0.778314	0.156943	-1.19119	-0.997942
1.32091	0.424157	-1.10888	-1.15449	-0.600022	-0.741407	-0.373174
1.53123	2.73648	0.694425	1.30293	2.47179	1.55488	-1.60117
-0.707337	-1.54051	-0.136867	-0.923961	-0.0254506	-0.203845	0.7298
1.56455	-1.84872	1.45208	-1.09269	-1.03595	-0.498984	0.737707
0.123337	-0.112566	0.780254	-0.993104	-0.343557	0.0361005	-1.69717
0.233416	-0.641497	-0.453848	-0.412153	1.84321	1.5885	-1.76667
-0.55159	-0.267769	-1.21251	-1.32805	-0.292387	0.184542	-1.23546
1.34732	0.245315	-0.413616	-0.229422	-0.932432	-0.896888	0.822546
-0.265843	0.478965	0.435589	-0.362538	-0.464055	-1.09323	-1.8084
1.40222	-0.709912	2.48206	0.749094	0.165258	1.54257	1.12066
-0.51217	0.0129405	0.405283	1.02697	-0.486728	-0.257868	0.597603
-0.582294	-0.0803944	-0.0169314	0.266737	1.18006	0.604141	-1.65176
0.674289	-0.429984	1.21047	1.59501	-0.689664	-1.20299	-0.101907
-1.06149	-1.17059	0.356809	0.171675	-0.888675	1.27867	0.85879
-1.05384	-0.107173	-1.08544	0.601338	-1.36161	0.682619	0.184299
0.0966674	0.381402	0.0760524	0.982131	-0.581928	0.783348	0.0808443
2.30106	0.897781	1.40207	0.0290777	-0.421628	1.61996	0.50267
-1.79127	0.457786	0.695776	0.908245	-0.225948	-2.05627	-0.466621
0.419419	0.178773	0.304408	-0.739889	-0.172061	-0.0914861	-1.11904
-0.863776	-0.913316	-0.491475	-0.156023	-0.148874	0.0605545	-1.59322
-1.83118	0.0979477	-0.90117	0.177772	-1.18621	-0.151338	-0.931208
-0.797654	-0.80999	-1.02519	0.421421	-1.4106	1.11307	1.24758
1.42905	0.631261	0.513094	-0.396661	0.783239	0.358788	0.00581269
0.345777	-1.10393	0.739044	0.264166	-0.638795	0.912026	1.71956
-1.37394	-0.806586	-0.64553	-0.630229	-0.490755	0.317766	-0.0649173
-0.746885	1.37317	-3.10166	-2.35447	-1.26995	-1.73025	0.513561
1.41776	-0.368401	-0.628631	-1.01867	-0.00672528	0.38445	0.983944
3.04492	1.26999	0.841471	0.64069	-0.142663	0.304508	-0.593732
-1.24524	-0.0229676	-1.50564	0.0913533	0.308042	0.646996	-1.69104
2.22893	1.60869	1.44879	-0.288279	0.605022	-0.0685929	0.80167
-0.456941	-1.37632	1.53836	-0.672864	-2.33697	-1.19346	1.48233
-0.10362	-0.474733	-0.953521	-1.5027	-0.471466	0.353165	0.498442
-0.988457	-0.531955	0.456434	-1.47324	1.87121	-0.993727	-0.0510906
-0.297094	-0.303847	-0.237261	0.151583	-0.214445	0.179075	1.10844
-0.851055	-0.260807	-0.157692	1.39441	2.01261	1.26914	-0.747931
-1.48177	-0.693124	-0.346911	-3.2883	1.61055	-0.370209	-2.23183
2.91319	-0.648585	0.60486	-0.346671	0.110544	-0.267118	0.0901023
0.597214	-0.694312	0.76957	-0.366493	-0.499893	0.69513	0.944491
1.94334	1.0807	-0.915503	-1.1864	1.43563	1.06589	1.1263
-0.509657	-0.629169	-0.0487453	0.366144	-0.940158	-0.776692	0.315963
0.688865	1.04427	1.60112	1.72251	-0.187858	-0.106954	1.26208
-1.00734	-0.161607	0.445302	1.31745	1.04378	1.26471	0.771278
0.547679	1.61883	1.41119	0.429201	0.933859	0.560632	1.11212
0.00998214	0.522397	0.572851	0.735158	1.27701	1.2539	-0.449841
-1.32635	0.119817	-1.44296	0.260206	-0.761399	0.711757	1.57517
0.566668	0.437401	0.0176678	0.655856	0.244801	-1.30199	0.170492
0.302346	0.907093	-0.275499	0.352654	0.766756	0.21435	-1.48528
-0.950173	-1.05684	-1.24962	0.305065	-3.40303	-0.0850094	-0.0727021
-1.15683	-1.64328	0.799666	-0.628052	-2.52725	-0.911204	1.7365
-0.215692	-0.495056	0.0229318	-1.04658	0.00827794	-0.0284864	0.14723
0.765719	0.425941	0.986145	-0.0863706	0.674043	0.0830717	0.924267
0.470993	0.642083	1.35681	-0.389754	0.742951	1.47027	-2.2531
0.413248	-0.515366	1.45947	0.580952	-1.66131	1.19657	1.37683
-1.18368	0.409031	-0.672537	0.975448	-1.64308	-0.103149	0.738167
1.38844	-0.95238	1.87092	0.154323	0.277657	0.888117	1.36183
1.06756	1.64777	0.997959	2.12046	1.837	0.941236	-0.452719
-0.901652	0.977445	-0.766207	-0.965622	0.431026	-1.02866	-1.72607
-1.24281	-0.381877	-1.1607	-0.657355	-0.314015	-0.650697	0.986576
-1.21167	-0.438901	-0.639841	0.29912	-0.983269	0.947547	1.27797
-0.0176373	-0.393672	-0.26852	-0.114013	-1.03986	0.354925	-0.305353
0.780632	1.07198	-0.0404739	1.24051	-0.345181	1.36728	-0.0505949
-1.0852	-0.541507	-1.5474	-0.962309	-0.551931	-2.05858	-1.09139
3.40704	3.65481	2.1394	2.12517	1.42047	0.63407	-1.70029
0.110093	-0.425433	0.0811294	-0.915841	1.21365	-2.18418	-1.03149
0.25502	1.20557	1.37037	0.415821	-0.22411	0.0602468	-0.327206
-0.864545	-0.516071	0.081225	0.176856	-0.811159	-0.850099	-0.641082
2.65879	-0.768286	0.322838	-0.292335	0.121999	-0.899939	1.54433
0.785645	0.881002	0.670576	0.811523	0.538017	0.678912	0.585399
0.405814	-0.568529	0.395191	-1.12055	-0.453604	0.0115521	0.465839
-1.45816	-0.597286	-0.516927	1.62236	0.276654	0.149265	0.143471
-0.849104	0.0804535	-1.10451	-0.594232	-0.0667462	-0.0985579	-2.39025
-0.669761	-1.81685	-0.583185	-1.15066	0.0930806	0.561859	-0.232046
-0.0745441	-0.89344	1.00031	-0.393135	-0.309573	0.925616	1.24838
0.453749	0.28942	1.46141	1.5448	0.320415	0.411498	-1.36939
-0.925565	1.32198	-0.835108	0.448296	-0.133715	-0.211996	-1.05759
-0.732002	0.220171	-0.310242	-0.506334	1.23289	0.738704	1.03141
-0.947051	-0.750009	-1.49773	-0.216232	-0.35944	0.140642	0.8917
0.853216	-0.572793	-1.46416	-2.20478	0.587029	1.52949	-1.09465
-0.623812	-0.802931	-0.677792	-0.252397	-0.181551	-0.901068	0.0221213
-2.32195	-0.968922	-0.940425	-0.68557	0.344989	-0.611856	-1.05821
1.40243	0.700381	-0.69171	0.121097	0.114733	-0.25512	-0.926627
-0.537559	0.400219	0.977038	0.157982	2.37454	2.05618	-1.73933
0.475053	-1.06723	0.320446	0.555179	-1.24802	0.630748	0.705432
2.04218	-2.10107	1.15702	-0.575862	-2.72091	-1.98582	3.09438
0.0437103	-0.224045	0.401944	-0.139153	-0.0767538	0.0858612	0.541119
-0.0399611	-0.318857	-0.640421	-0.707543	-0.744946	0.704328	0.28113
-0.416538	0.387577	-0.221485	0.697425	0.773286	0.852743	0.0451487
-0.435775	-1.31881	0.0638514	-0.772209	-2.0057	-0.895576	1.32345
0.97795	0.237214	-0.0913226	-1.15547	0.138946	-0.79552	-1.55678
-0.200403	-1.36701	-0.17432	-0.889545	-0.842516	-1.78757	0.106521
0.017124	1.30071	-0.478147	0.0760739	-0.379256	-1.19906	-1.19039
1.49155	0.262829	0.171853	-1.5481	0.395094	-1.46977	0.256251
0.148001	0.412047	0.991895	0.241827	0.770685	0.902253	-0.556134
-1.01643	-0.462002	-0.927391	-2.09429	-2.06658	-1.73814	0.373416
0.31115	-1.23257	0.65452	-0.350154	0.492918	0.564488	0.183554
-1.21557	-0.611052	-2.56529	-2.70728	-0.959424	-0.678377	-0.647802
0.953422	-0.827295	-1.51225	-2.09464	-2.8833	-0.640508	0.968926
0.545793	-0.0243018	-0.223752	0.107362	0.871858	0.262811	-0.021435
-0.140986	-0.367209	-0.0639919	0.315688	-0.924815	-0.309566	-0.9724
0.769757	-1.41145	0.270045	-0.148455	1.38585	0.807394	1.05054
-1.18107	-0.341531	0.0142292	0.961902	1.5763	1.57625	-1.74992
-1.39499	-1.54251	-0.627146	-1.34141	-0.554246	-0.530054	1.03909
0.311915	-0.0331114	-1.161	-0.826453	0.935212	-2.03308	-0.632268
-0.951156	0.0169369	-0.609952	-0.7249	-1.46213	-0.675438	1.75186
-0.0109594	-0.356778	-0.121738	0.157865	-0.299843	-0.294262	0.532254
1.16964	-0.915681	1.30432	-0.00318022	0.729118	1.56585	1.27016
1.43738	-1.49585	-2.52818	-0.562502	-3.51188	-0.261346	0.221122
-0.894612	-0.697868	0.173244	-0.858579	-0.389888	-0.719217	0.388662
0.548757	-0.448077	1.33361	0.126767	-0.517938	-0.547928	0.647301
1.43072	0.262628	1.25315	1.43044	0.0367588	0.279423	-0.125466
-0.0539376	0.257399	0.969399	0.30766	-0.286337	-0.586371	0.908064
0.107607	-2.4826	-0.981931	-2.23639	0.0767097	-1.14318	1.24045
2.43952	0.535751	0.803826	-0.0407814	0.163195	0.578488	0.990636
1.06174	0.0788805	-0.309471	0.777079	0.658175	0.978246	-1.01184
-0.782707	1.33847	-3.16786	-0.875055	-1.98558	-1.32543	-1.31763
0.600651	-0.284418	1.23238	0.714727	-0.174673	-0.381057	0.627418
0.249831	-0.324301	-0.439769	-1.08875	-0.622197	-0.209251	1.03882
0.205731	-0.205378	0.869466	0.129089	1.15077	0.911459	0.44575
-0.937689	-3.0471	-1.15603	-2.95783	0.936477	-1.61953	0.590981
0.696755	1.70148	0.680092	1.36065	-0.407128	0.926229	-0.952347
-0.131037	0.066856	0.00967863	0.750609	0.462681	0.535751	-0.296286
0.486617	1.55371	-0.285905	0.946357	-0.0758998	0.746265	0.887022
1.21603	-0.549763	2.1974	-0.0898658	0.396962	-0.281659	-0.31057
0.756584	1.11938	1.25211	0.243688	-0.00868279	0.226542	-1.00339
-1.42601	-0.772835	-0.874245	-1.36698	-0.944249	-1.37279	-0.612856
0.833918	0.0229711	0.767932	0.634097	-0.162204	0.532035	1.53949
-3.44679	-0.520176	-3.71687	0.343644	-2.50268	1.52147	0.201866
0.302759	-0.123207	0.292748	-0.231028	-0.210259	-0.633141	-0.217214
0.0455003	-0.292879	-0.848734	-0.275689	-1.12163	-1.45385	0.895404
-0.969595	-0.183794	-0.701041	-1.9022	-2.91735	-2.04315	0.957989
-0.0328664	0.569383	-1.85826	-1.81234	-0.585117	-0.869003	-1.14591
0.202568	0.245424	0.618329	0.245357	0.804524	0.153583	-0.607377
1.15874	1.86977	0.0949954	0.0600016	-0.418807	-0.537748	0.182372
-0.561226	-0.069688	-1.21994	-0.442616	-1.71664	-0.467308	1.02227
0.476556	1.01083	-0.91429	-0.406258	-0.639068	0.145057	-0.466932
0.745502	0.0508346	-0.0957719	0.336195	-2.31427	-0.470637	-1.06894
-0.241575	0.101056	-0.650176	0.248163	-0.153414	2.18833	0.0211731
-1.01507	-0.811967	-0.133978	-1.26605	-2.68531	-3.14658	-0.363373
-0.240964	0.708125	-2.46133	0.180578	0.705724	1.70195	0.129568
-0.489354	-1.42701	-0.828121	-0.906443	-0.86421	-0.778178	-0.236794
-1.11345	-0.363867	-0.0671568	0.166703	-1.41651	-0.309758	1.01991
-0.17054	-0.463203	2.32766	0.997631	-0.632441	-0.644914	0.914772
-0.251211	0.710368	0.00813458	0.120313	1.86196	0.171008	-0.368594
-0.304625	2.37306	1.39118	2.27806	2.46754	2.35623	-0.391646
0.090976	-1.15956	-0.194177	-1.71952	-0.0665882	-1.69464	-0.191241
-0.135922	1.52797	0.471384	0.750484	1.03576	1.50716	0.491044
1.24259	0.190346	0.156976	-0.512522	-0.46472	0.184381	1.62232
0.0967816	-1.08879	-0.951727	-1.23711	-1.53576	-0.427178	0.119729
-2.89466	0.843854	-0.133389	0.713384	-2.65743	0.0881121	0.808739
-0.76048	-0.35457	0.305098	0.947107	-0.109388	-0.34105	-0.989393
-0.564184	-1.0311	-0.501041	-0.547613	0.280015	0.228994	0.449505
-0.930121	2.24621	0.347451	1.42688	2.6324	0.651816	-2.00325
0.018857	-1.18337	-2.12623	-0.518256	-2.47708	0.0888042	1.34066
-0.260921	0.368979	0.0340455	-0.086394	-0.0753829	-1.59259	-0.636733
0.877567	1.57155	-0.0117938	1.43531	0.267157	1.79156	1.0561
2.02537	2.2264	3.14997	2.21059	-0.264567	-0.161607	0.822329
0.997079	0.89619	0.51316	-0.100894	1.59371	-1.24306	-0.0439065
0.0218498	-0.241451	0.446097	0.0395325	0.303828	-0.117628	0.247452
-0.0655943	-0.659201	-0.36885	0.189599	-0.842605	-0.0627288	0.142014
2.32341	1.03296	1.93652	1.07154	-0.278416	1.05446	0.49751
-0.964626	-1.01855	-0.907416	0.0095833	-0.310012	-0.796315	0.927116
-0.586563	-1.41763	-0.29154	0.555969	-0.227584	0.485166	-0.793141
0.307937	0.188312	0.220661	-0.886159	1.30955	-0.610477	-0.708169
-0.0375197	0.465079	0.372024	-0.849038	-1.28405	0.184178	1.19718
0.3355	0.74098	-2.04477	-1.03854	-0.149289	-1.16628	2.11767
-0.529845	-0.302471	-0.48874	-0.450735	0.503432	-0.794374	-0.575133
-0.816912	-1.32936	-0.799887	-0.328199	-0.436585	0.926279	1.47463
-0.843473	-0.15037	-0.204982	-0.321942	-0.710522	-0.506785	1.22733
0.568572	0.291792	-0.25242	0.060451	0.871938	0.169948	-0.387856
-0.281415	-0.374132	0.211981	0.051426	-1.97578	-0.226102	1.98364
-1.17902	-0.509273	-0.786445	0.309136	0.252016	0.482874	0.172503
-0.160375	0.527549	0.222399	0.285974	0.910472	0.47589	0.584537
-1.52319	0.654004	-0.748005	0.180805	-0.0415902	-0.545473	-1.65453
-0.704547	-0.571967	-0.88881	-1.08897	0.37021	0.147584	0.752986
-1.13129	-0.958465	-0.718184	-1.66075	1.51227	-0.32441	0.247011
-0.352692	0.314918	0.498316	2.08404	0.234733	0.42975	0.750119
-1.21683	-1.16825	0.298572	-1.6221	-0.494951	0.154016	0.944593
0.084227	-0.335436	0.755966	0.126186	-1.84302	-1.91862	0.404408
-1.70935	-0.985452	-1.50807	-1.6269	1.1819	0.379637	-2.35045
0.333727	-1.01924	1.20851	-0.660425	-0.202968	0.189484	2.1293
1.37328	-0.824492	0.546145	-0.462273	1.00589	0.4354	0.386457
-1.50748	-1.42447	-0.666862	-1.0902	-1.28502	-0.539526	1.10231
0.845442	1.35767	-0.657126	0.574993	-0.497814	-1.0889	-0.263239
1.65799	1.32604	2.31934	2.01434	0.96912	0.20137	-1.70877
1.73275	-1.08065	1.6343	-0.228483	-1.36028	-1.47984	0.851626
-0.131825	-0.234576	-0.0122557	-1.23457	-1.01952	-1.28888	-0.578691
-0.680472	-0.101477	0.023782	-1.15696	-0.744968	-0.878193	0.209464
0.304584	1.3213	0.553983	2.64932	1.34404	1.97073	-0.84662
-1.05927	1.64551	-1.07489	0.249419	-1.25572	-1.3721	1.08563
-2.21687	-0.363147	-3.48691	-0.595722	-1.5504	-1.11574	0.18386
-0.572077	0.070672	-0.116756	-0.170815	-0.795509	-1.12806	-1.03237
-1.34643	1.16759	-0.591298	0.180144	0.764607	-0.46806	-0.727934
-0.579732	-0.208221	-0.140103	0.552589	0.809957	0.764849	-0.128827
-0.208391	-0.65781	0.0667789	0.116098	1.17675	-0.540416	-0.00917722
-0.294781	-0.296635	3.06389	-1.13504	-0.702906	-0.0791013	1.32222
-0.115256	-1.04997	0.456377	0.638322	-0.644032	-0.674555	0.864244
-0.0776225	0.0544762	-0.231386	0.705073	-0.436549	-0.00690422	-0.805032
0.965454	0.171388	0.0615644	-0.616394	0.0600758	-0.201025	-0.480881
0.180318	0.025546	1.24724	0.652169	0.640082	0.886768	-0.516539
-1.08865	0.47058	0.114845	0.660594	0.291883	1.21511	-1.52137
-1.43297	-0.595543	-0.414139	0.0338839	0.344285	-0.500912	-1.70445
-0.770671	-1.2246	-1.21806	-0.629722	0.489098	-0.475706	-1.47726
-0.155107	0.62565	-0.136814	-0.15014	-0.281438	-1.51293	-0.669337
-0.522692	-1.18909	-0.561353	0.510612	-0.332627	1.08649	-0.0596835
-0.728654	-0.119531	0.326279	0.904515	-0.25848	0.526488	-1.00716
0.4978	0.431195	0.270826	-0.595693	1.39282	1.11431	-0.623762
0.379102	0.273602	0.3423	0.67249	0.26517	0.136539	-0.159509
0.0745829	1.18777	1.27008	0.85129	0.348041	0.238574	-0.895262
0.21345	-0.809958	-0.827857	0.443627	-0.426113	0.794418	0.830502
0.339704	-0.095813	-0.571481	-1.14159	-0.0940572	0.648796	0.0882528
0.198707	0.52022	-0.230077	0.559262	0.418781	0.858467	-0.763102
-0.270081	-0.0818168	1.53272	0.332056	0.0444395	1.32425	0.491904
0.169141	-0.793544	-0.0488219	-0.236926	-0.470859	0.588226	-0.452964
0.663878	0.588764	0.0710231	0.549631	-0.570187	0.219337	0.70919
-1.19623	-0.43372	-0.404417	0.173265	1.07223	1.5576	-0.283453
0.162392	1.17401	-0.264534	-0.0510024	-1.15207	0.800009	1.03871
0.358043	0.308247	0.363622	0.08136	1.04086	-0.536898	1.25715
0.902214	0.743042	1.03245	1.75915	0.223224	1.82698	1.10727
0.598252	2.42013	-0.522034	0.809563	0.656343	1.11531	-1.2963
-0.00534982	-0.0629823	-0.46687	0.00360778	1.28495	0.827032	-1.23785
0.530637	1.07152	0.692532	1.8716	0.686441	-0.096474	-1.70381
-0.526514	-0.895237	0.353172	-0.00395008	-0.223309	-1.50883	0.364846
-0.726514	-0.355668	-1.27262	-0.284064	-0.983732	-0.532469	-0.637272
-0.384571	0.0953017	0.413582	0.447692	0.508437	-0.205857	0.182336
-0.275144	-0.912525	-0.434836	-1.92415	1.97129	0.822585	0.486634
-0.198845	-0.127451	-0.61332	-1.77538	0.870654	0.146453	-0.138744
-1.15404	-1.74642	-0.692388	-1.65545	-1.35337	-1.12793	1.02437
0.921142	0.220787	1.84162	1.02985	-1.06533	-0.866798	1.0326
-1.23447	-1.46379	-0.42402	-1.56563	0.687801	-1.34074	-0.362929
0.742353	0.126626	1.22028	0.29246	-0.469179	0.915586	0.831742
0.423646	-0.453015	-0.200566	-0.918743	-1.32279	-2.30122	0.780634
1.55557	0.346193	0.94748	-0.0541198	1.29841	0.815897	-0.841889
-0.66471	0.111978	0.456368	-0.33825	-0.669573	0.797642	1.69069
-0.876175	-1.05937	-0.083496	-0.548087	0.728944	1.40143	0.498268
-0.392513	-0.305657	-0.129902	0.269725	0.159426	-0.065871	-0.365049
0.344394	-0.731147	-1.04347	-1.82923	-0.719343	-1.07556	0.058434
0.316014	1.71261	0.282775	2.03944	2.0859	0.63606	-1.68463
-0.0384948	0.19505	-0.268623	0.390543	1.3747	0.502597	-2.29033
0.157405	-0.505501	1.79126	-0.101279	0.163074	-0.115174	1.55474
0.927166	-0.310345	-1.52748	0.0440261	-2.57573	-1.05592	2.17624
-1.1702	-0.669555	-1.28057	0.122772	0.017333	-0.00223798	0.692924
0.985843	1.04498	-2.10002	0.19897	0.874812	2.68306	-1.08489
1.03048	-1.47911	1.90279	0.0905959	0.661864	0.659533	-0.0886656
-0.232057	-0.0131484	-0.30167	0.924125	0.642012	1.67674	2.11519
-0.791046	-0.0882603	-0.211172	-0.200726	1.16246	0.801189	-1.35228
0.504607	-0.651683	0.220269	0.162873	-1.16383	-0.187847	0.186874
-2.0386	-0.562268	-3.48234	-2.36034	-1.4085	-1.44472	0.725688
-0.0613836	-0.654815	0.695145	0.279008	0.553951	0.482529	0.686909
-1.24096	1.40364	-1.03939	-1.19612	0.0111767	-1.04093	-1.24321
-0.140442	-0.22158	-0.601835	0.0629998	-0.336222	-0.482579	0.114459
0.284215	0.0504788	0.185685	0.578992	1.71083	0.578006	-0.419168
0.704825	2.37091	-0.158096	1.50764	0.62775	0.914013	-1.33808
0.547795	0.942899	1.93802	-0.0845732	0.924876	-1.0851	1.16516
-0.586576	0.740972	0.0509697	0.994509	1.19538	1.92336	-1.78064
-0.360722	-1.16232	-0.505822	-0.639476	-0.468514	0.274925	0.565846
-0.570102	0.231316	-1.9557	-0.832348	0.43411	-0.677074	-1.31553
-0.76651	-1.21814	0.763965	-0.57769	-0.687889	-0.175346	0.765174
1.05693	-0.0021898	0.842365	0.231804	-1.44982	-0.00753477	1.01142
-0.750003	2.39589	0.221178	3.09571	2.03804	1.6054	-0.480426
-0.254158	-0.807568	1.49583	0.386349	-0.785823	-0.0376428	-0.2779
0.863229	-2.22835	-0.818222	-1.50709	-0.917436	-2.36731	0.500331
-0.835899	-1.39297	1.21954	-0.763736	-0.293196	-0.0374677	0.282776
0.0256975	-2.83242	-1.46599	-2.66025	-1.27395	-2.58634	0.319623
0.522448	0.269017	-0.101461	1.30034	-1.25722	-0.209935	0.570904
0.248899	-0.632351	-0.0901858	0.0121025	0.737347	0.659504	-0.104009
1.19714	1.21255	-0.590778	0.293936	-0.039296	0.0452657	0.464112
0.712248	0.321661	1.06345	-0.167105	-1.17923	-1.49802	0.725456
0.432105	-1.55927	0.239996	0.438225	-1.08902	-1.36375	1.92721
-0.745939	1.40135	-1.83202	-0.406889	-0.521316	-0.704983	-1.63717
-1.33133	0.341813	-0.384063	-0.022351	-0.318663	-0.990177	-0.189801
-1.62949	-1.13546	0.0345056	-0.0631119	0.740496	1.00216	0.975271
-1.87264	-3.11928	-0.706854	-1.12217	-0.983069	-0.833782	1.41753
-2.02376	-2.31588	-1.00412	0.358078	-1.97262	-0.42677	0.12461
1.96348	1.19446	1.64477	1.24458	-0.113556	-0.132593	2.51426
2.71146	1.12932	1.43651	1.05659	0.529719	1.11496	0.0730923
0.548531	0.423924	-0.222526	-1.04866	-0.315376	0.882713	-0.109159
0.0983356	0.740825	-1.01177	1.5632	-0.0766032	0.14086	0.36209
-0.643205	-0.0667831	0.224757	1.0833	0.703486	3.03367	1.64067
-0.488471	0.218597	-0.929932	0.188456	1.61779	1.77247	-2.33932
-0.820129	-0.280766	-1.66261	-0.810135	-1.67989	-0.483569	-0.40689
0.373183	-0.677147	1.034	-1.61979	-1.63103	-2.69179	-0.121191
0.881805	-0.59124	-1.73605	-2.03059	-1.78101	-0.98683	-0.735544
0.138126	-0.0607096	0.343728	-0.155374	0.29041	-0.25179	0.50974
0.123155	-0.481971	-0.534896	-0.812379	-1.37944	-0.115349	0.428807
-0.560014	0.259051	-1.31047	-0.665147	-1.04789	0.627439	-0.770274
0.636929	-0.318221	0.773843	-0.301435	-0.642435	-1.89165	0.537381
2.28482	0.0980921	1.6811	1.18718	-0.253627	0.161129	1.73802
0.563557	0.167065	-0.249657	0.496564	-0.388547	0.655394	-0.750063
-1.13561	-0.539501	-1.22647	-0.0911476	-0.130225	-1.61056	-0.701412
2.98969	0.442644	0.398864	-0.0505066	-0.994262	0.532284	-0.974758
0.562269	0.933818	0.0483781	0.411362	0.196171	1.22286	0.93417
0.742466	-0.0870299	-0.331221	0.669105	1.68519	1.3436	0.348927
0.0474047	-0.354619	-0.809936	-0.371341	-0.49171	-0.616047	-0.0948432
-3.15015	-0.190202	-1.79807	0.965632	-0.738858	0.623158	-0.850126
-0.562745	-0.298798	-0.352921	1.18673	-0.120272	0.884752	1.72445
-0.0655515	1.07611	0.382517	0.927024	0.768048	0.0457253	0.533529
-0.493356	0.457533	0.0513969	0.0728433	-1.10949	0.176808	0.0569038
2.39753	1.22083	1.63736	2.1005	1.80447	2.59055	0.525331
0.201637	0.232325	-0.751834	0.0124399	-0.788654	1.44878	0.721206
0.869335	0.60179	0.392594	0.429818	1.86408	1.11288	0.0681415
-0.712704	2.39346	-1.35764	0.184918	2.02495	1.255	-0.955328
0.858548	-1.73483	-0.312484	-1.0279	1.02273	-0.346135	0.561387
0.639769	0.508576	0.0490162	0.160585	-0.579665	-0.976639	-0.26105
-0.188943	1.06731	0.304025	0.592117	0.522507	-0.0950224	-2.44478
-0.459381	-0.0415409	0.617784	0.498797	1.28284	0.920379	-0.508872
-0.649127	-2.03287	-0.156218	0.312805	-0.313269	-2.30664	0.314667
-0.440895	2.27891	-0.148463	2.09261	1.28806	0.651337	-1.96717
1.42983	1.47894	1.03818	-0.210312	1.19989	-0.660227	-0.250223
-0.552144	-1.17098	0.812672	-0.563278	0.777	-1.05943	0.742354
-0.203576	0.0831709	0.157228	-0.940233	-0.418758	-1.55066	-0.120374
-0.536839	-0.835573	0.172401	-0.00529847	-1.55242	1.30154	0.487595
1.55441	0.340283	1.25088	0.430568	0.195434	0.139445	-0.00287276
-0.420644	-0.349493	-0.21272	-0.233519	-1.52791	1.54742	0.00549956
-1.46565	0.0245741	0.023826	1.24213	0.46253	-0.883951	-0.735843
0.198731	0.279419	0.603804	0.475569	1.55231	0.322649	-1.00954
-0.20344	-0.148929	-0.829845	-0.241354	-0.638943	-0.361437	0.507386
-0.168361	0.385748	-0.711199	0.266261	-0.426421	-0.129039	1.05793
1.01186	0.212546	-0.0843237	-1.5784	-0.876226	-2.24997	-0.925365
-1.65022	-0.91209	-0.948223	-0.351558	0.109873	0.266162	0.385238
-0.153047	0.0778614	-0.608654	-0.848397	-0.850165	0.143523	1.49532
-0.399881	-2.04216	-0.765422	-3.22561	-2.32163	-2.80919	0.570925
-0.280266	-0.484801	0.246791	-0.4295	-1.64125	0.443737	0.910818
1.04682	0.199023	0.0803279	-0.436813	1.16842	0.563605	0.137959
0.352164	0.369235	-0.21511	1.3251	0.769536	1.38172	-0.479743
-0.351427	0.523073	0.550609	0.115939	-1.11763	0.941421	0.500721
-1.77845	0.213557	-0.0128314	0.56829	1.19652	0.382539	1.06163
0.19616	0.525418	0.747053	-0.522687	-0.425133	-0.0167916	0.794748
0.802637	-0.175507	-0.545261	-1.27458	0.605881	-0.420369	1.40056
0.113759	-0.742942	0.585229	-0.430432	0.0242565	-0.442074	-0.250895
-1.75453	-2.00374	-0.380047	-0.659623	0.26011	-0.138403	-1.5144
-0.0371477	0.4294	0.176338	-0.0532356	-0.208795	-2.02116	-0.752741
1.63566	2.16993	0.637303	0.739371	0.369377	0.35015	0.904399
-0.24539	0.0778329	-0.186076	1.16559	0.900085	1.22549	-0.0540974
-1.4026	-0.128118	-0.113658	-0.147032	1.10858	-0.735756	-1.52071
-1.14054	1.42365	-0.865042	1.6292	-0.761309	0.171901	-0.738584
-0.540741	-0.32932	0.058457	-0.144332	-0.53995	-1.26437	-0.979362
0.292222	0.79602	-0.590428	1.7857	-1.7203	0.526253	1.0215
0.521089	-0.845761	1.71975	-0.507839	0.745162	-1.41665	1.5685
-0.456577	-0.0960335	0.587351	0.946954	1.44222	0.50063	-1.56742
-0.995452	-0.795274	-0.168709	-0.165297	0.143593	0.515779	0.646816
0.713652	0.611823	-0.507509	0.484774	0.588182	0.448268	0.165784
1.08309	0.538	-0.0251152	0.420198	-0.781582	1.08395	0.954322
0.424229	-1.26004	-0.0110397	-0.871251	-1.6445	-1.10857	2.03936
-0.837732	-0.368738	-0.557561	-0.320344	-0.12251	0.763417	-0.109961
0.298215	0.311427	-1.14927	-1.46173	-0.724944	-0.989682	0.0328244
0.341345	0.285745	0.240958	-0.185889	-0.0881428	0.0764905	-0.0196371
-0.116872	0.476257	0.0679403	-0.290378	0.956834	-0.375512	0.906858
-1.61545	0.456824	-0.248591	1.26596	0.784938	-0.516099	1.18062
-1.36115	-0.295578	-0.72477	0.171799	0.660611	-0.567448	-1.77363
0.713452	1.72663	0.308487	-0.215711	1.04313	-1.59751	-1.24426
1.23076	0.296681	0.81523	0.378735	0.632174	0.348128	0.0845315
-1.11504	-0.79885	0.125101	-0.800202	-1.50172	-0.631793	0.862625
0.184951	-0.8312	0.0917541	-0.674279	0.0475629	-0.845032	0.42147
0.230483	0.0400825	0.548389	0.864429	0.282067	0.196558	0.528857
-0.0681039	0.174193	0.635259	-0.51713	1.15214	0.407941	-0.419813
-0.367458	1.78583	-0.507805	0.701816	-0.189456	1.10536	-1.36657
-0.290169	-0.04805	0.0876986	-1.0757	0.36699	-0.883619	0.899156
-0.878763	-1.42754	-0.277914	-0.264004	-0.261839	-0.405319	-0.250306
0.212955	1.31477	0.691865	0.893451	0.795019	0.98072	0.0493918
-0.72556	1.18146	1.20374	2.58583	0.366047	0.0877412	0.104042
1.45484	1.74406	1.9443	0.972437	2.04353	1.17141	-1.27971
0.328289	-1.04589	0.732644	-0.133139	0.185638	1.34175	1.55412
0.754814	-0.224261	1.62149	0.276211	0.902587	0.786287	-0.175921
-0.166435	1.90885	0.393018	0.633902	0.470396	-0.360755	1.23363
0.0759016	-0.531601	0.196136	-1.10933	-0.637573	-0.955523	0.531302
1.02507	-0.661678	-0.446678	0.77213	0.24175	2.15315	1.72845
-1.43286	-0.196385	-0.41876	0.416974	0.399421	0.0715877	-1.2099
0.11368	-1.09459	-0.913021	-0.731615	-0.0189985	-0.0151162	1.53073
0.577694	0.433968	-0.161997	-0.769127	-1.32601	-0.0714838	-0.819775
0.691197	0.0901417	-0.245782	-0.245675	-0.679377	0.394128	1.14208
-1.4882	0.571716	-2.31889	0.349865	-0.349116	1.43516	-0.520976
-0.224123	-0.643921	0.772153	0.00242101	-0.00766617	-0.782979	0.250447
2.22949	0.463379	2.81565	0.120092	2.34633	1.19042	-0.333241
-0.821778	-0.196401	0.299034	0.637215	1.28838	0.607467	0.3641
-0.156761	-0.791985	0.023119	0.653026	0.289755	2.04863	-0.18816
0.537557	0.0135278	-0.687993	-0.648353	-0.271207	-1.16735	-0.514588
0.0530682	1.59506	-1.54341	0.455521	0.226241	1.08537	-0.00205662
0.366124	-3.05112	-0.196807	-1.2816	0.544932	0.304974	0.416395
-0.590912	-1.97298	0.793006	-0.332613	0.209306	0.85894	2.03162
-1.43234	0.317833	-1.2596	1.61096	-0.359948	1.42938	-0.561757
0.904234	0.523508	-1.18923	0.613933	-1.77256	0.280969	0.231541
1.89365	0.36215	0.928184	0.523501	1.55228	0.254198	-1.25768
-0.302852	-0.204169	-0.182931	0.113457	-0.377119	-0.112246	-1.17286
-0.621867	-1.5353	-1.49142	0.306666	-0.826617	1.22286	0.342017
-0.47066	2.89318	-0.210076	0.730458	-0.318124	-0.658314	1.51417
-0.0914212	0.792693	0.406723	0.998576	-0.504597	-1.42955	0.121602
-0.297291	-0.170783	-0.254515	-0.624227	-0.443089	-1.56277	0.774663
1.70618	-0.473723	1.95772	0.622023	0.241521	0.157791	0.698491
-0.0877054	0.924205	1.18884	1.15077	0.410085	-1.16872	-0.905929
0.443721	0.502314	-0.526845	0.710212	-0.671523	-0.398348	0.154449
-0.294378	0.394982	0.220172	0.414708	0.36508	0.998668	-0.621537
-0.764428	0.496606	0.473756	0.315443	1.27464	1.40247	-0.151984
-0.485273	-0.579995	0.0570244	-0.631882	-0.490106	0.0616609	-0.44917
-0.663717	0.904954	0.152394	0.610471	1.40294	0.562445	-0.0580035
0.831625	1.16201	-0.919613	-0.7338	-0.124914	-0.393117	0.392663
-0.875056	0.830858	-0.337804	1.50257	1.34981	1.20982	-2.62381
-1.42749	-0.4989	-0.716562	0.955923	-0.957975	1.98517	0.176906
-1.36194	-0.356604	-0.42535	0.455254	-0.0353981	-0.56266	-0.371201
0.166778	1.84179	-0.66572	1.03702	-0.183279	-0.936228	-1.1376
-0.332044	-0.595024	1.10854	0.396152	-0.581176	0.087984	0.609959
1.86755	-0.265825	1.67069	-1.21232	2.16982	-0.741066	-0.452307
0.305427	0.084545	0.690908	-1.42951	-0.224716	-1.14932	0.637102
-0.841468	-0.779618	0.324933	1.15142	-0.573733	-0.375831	0.466542
2.06794	1.90063	-0.199176	0.0618028	1.52762	0.31171	1.63852
0.209005	0.287786	-0.223646	1.07034	-0.246877	0.840054	0.947617
-0.468052	-0.445948	0.619116	0.821658	0.345519	-0.0662863	1.08094
-1.99205	-0.335618	-0.804779	0.225699	-2.11917	-0.993032	-0.568037
-1.1252	-2.13413	-1.37047	-0.0927892	-1.37901	-0.900517	2.38863
0.820356	0.327015	2.45456	1.65418	1.81894	0.673628	0.969465
-0.627178	-0.935618	0.547591	-0.309874	1.01232	0.361841	1.13726
-0.369952	0.288884	-0.479349	-0.362542	0.330372	0.73805	0.454283
1.32584	0.323772	-0.513468	-1.77645	-1.2888	-1.6619	0.629961
0.419057	0.0137554	0.405411	0.802641	0.310468	0.823973	1.28586
0.458081	-0.48046	-0.410453	-1.02937	0.141158	0.122346	0.521034
0.0346598	0.229186	-1.1121	-0.945973	-0.898668	0.0047065	0.178484
-0.693927	1.27891	-0.359631	1.07757	0.365197	-0.418158	-1.62395
1.0788	0.595143	0.153305	-0.263022	-0.119246	-1.00668	0.372977
0.767068	-0.968543	0.126017	-1.42658	0.737921	-0.0616701	1.47259
0.258648	0.18862	0.999892	0.502191	0.68756	-0.474137	-2.13456
-0.768343	-0.421541	0.540314	-0.588194	-0.971908	-0.963732	0.646442
-0.979713	-1.63397	-0.883114	-0.250883	-0.540975	0.602496	1.18574
-0.4045	-1.57088	0.563999	-0.697914	-0.768013	-0.728772	0.277684
-1.13307	1.06845	-1.35004	0.459085	-0.0464597	-0.522257	-0.0421425
3.36146	0.571752	1.14964	-0.0155541	-2.57647	0.360806	0.0202383
0.599279	1.33044	0.175152	-0.29994	-0.195636	0.224805	0.315899
-0.849345	-0.313528	-0.671752	0.973783	1.01703	2.39222	0.171159
2.06849	1.32309	0.0809585	-0.695709	1.76835	-0.688324	-0.0260043
-1.40102	-1.47605	-0.129732	0.39351	0.86369	2.15478	0.21674
0.384838	0.134089	-0.688907	0.845302	-0.484563	0.600759	1.24318
-0.906807	0.0631544	-0.308557	-0.145826	0.668354	-0.128208	0.742851
1.61408	-0.730285	1.05067	-1.03897	-0.729051	-0.630677	0.819021
-0.437806	-0.779767	-0.820003	-1.02807	0.831049	-0.329843	-0.600031
1.24592	2.4909	0.779027	0.611988	0.1614	-0.540334	-0.540663
0.0931534	1.0258	-0.261483	0.383589	-0.350499	0.532476	0.891292
-0.767021	0.394715	-0.129113	0.932605	-0.842939	-0.486277	-1.69475
-0.0354244	1.71114	-0.343001	0.836467	1.06051	0.00109287	-1.32777
0.346224	0.478502	0.225367	0.667457	-1.4727	0.591775	1.17382
0.619359	0.314337	1.34788	0.563691	0.90565	0.308237	0.214215
-0.584132	1.73242	0.0862313	0.629693	-0.267717	-1.26463	-0.279006
0.377652	-0.677204	0.0185023	0.123248	-0.359531	0.43062	0.232155
-0.0234651	-0.396774	-1.2262	-0.659114	0.200218	-1.04492	-0.803866
-0.719875	0.697096	-0.386848	0.00546729	0.644453	0.22376	-1.27467
-0.318145	-0.74062	0.176151	0.770856	-0.14832	0.132526	-0.0671883
0.933302	-1.64617	-0.068789	0.271032	-1.49373	0.78159	0.553671
-0.688336	1.74869	-1.04925	1.3174	0.560094	-0.114682	-0.822422
0.532023	-1.38514	1.03572	-1.15698	1.4384	-0.29717	0.967459
-0.518785	0.300192	-0.930467	-1.22344	-0.166914	-1.12275	-1.91082
0.0795335	-0.952866	-1.08087	-1.43296	-0.467678	-0.170754	0.45193
1.02397	0.355496	0.00168024	-2.15569	0.298365	0.23202	0.554557
-3.59628	-1.39699	-1.65686	-1.49063	0.637127	-1.24086	-1.5376
-0.875265	0.794699	-1.33933	-0.513345	0.0815248	-0.963027	-1.5854
-1.31269	-0.40148	-0.820381	-0.657817	1.35655	1.01897	-2.05767
0.256332	1.22938	-0.995831	0.148969	0.479156	-0.637021	-1.48833
-0.875103	-0.543196	-0.0223427	0.943341	-0.370659	-0.966892	-0.301041
0.250854	1.10942	-0.467041	1.00387	0.229672	-0.553149	0.417968
1.366	-0.886961	1.42889	-0.33999	0.956474	-0.659939	0.309327
0.0775454	0.277445	-0.666165	-0.500349	0.75157	-0.781376	-1.12375
0.925665	-1.05873	1.86724	-0.728412	-0.510388	-0.211976	0.140624
0.149577	-1.40478	-0.50555	-1.0183	-0.0845752	0.205533	1.91588
-0.0683402	0.732362	-0.22655	-0.269944	1.10957	1.50896	1.24787
0.0901626	-0.14182	0.938996	1.62153	-0.020908	0.932386	1.0617
0.175252	0.532498	-1.11515	-0.770093	1.01627	0.393841	-0.301096
0.734569	0.200125	0.9084	1.68331	-1.33027	-0.272005	1.02292
-0.464834	-0.135692	-1.764	-1.74204	-0.183676	-0.0158874	-0.0372181
1.49481	1.55042	0.575697	1.86973	0.451339	1.7413	-0.249322
1.05631	0.630755	-0.622948	-0.374773	0.144096	0.448516	1.25778
0.742161	0.287885	-0.715065	-0.262026	-0.0947592	-0.208879	0.162246
-0.241877	0.872756	-0.296551	0.271891	-0.0923989	-0.51508	0.0873015
-1.06827	-0.661456	0.327647	-0.484011	0.195568	-1.00213	0.634926
-0.416944	0.322089	-0.75704	0.655397	-2.05456	1.48521	1.24774
-1.75816	1.85626	-1.58782	0.640895	1.23295	0.642848	-1.15053
1.88594	0.292175	1.44195	-0.210091	-0.514824	0.423182	0.329525
-0.265959	-0.778755	-0.670019	-0.385256	-0.77171	-0.199476	-0.181953
1.30309	1.03173	-0.765491	-1.40405	0.0929501	-0.256506	-2.1893
1.39055	1.16448	-0.556638	0.316003	0.91044	1.26833	-0.152039
-0.73107	-2.54723	-1.99003	-2.36522	-1.47487	-1.24193	1.12293
-0.46974	0.293446	-0.553469	-0.756575	0.204997	0.87119	0.762473
0.285314	0.351665	-0.652502	-0.663516	-0.410283	-1.10518	0.159227
-1.88914	1.52683	-1.74462	1.68985	0.0777869	2.01813	-0.84927
-0.299214	0.674564	-0.762073	-0.057705	-1.25329	-1.63972	1.24422
0.559168	0.0994606	1.88513	1.24963	0.0173442	0.644082	2.28699
0.683502	-0.689191	-1.48778	0.187404	-0.150195	1.56196	1.10977
-0.105982	1.29148	1.03974	1.04979	0.314521	0.31331	0.503053
-0.650207	1.31458	-0.659042	0.512751	0.274725	-1.67059	-1.89939
-0.226661	0.844215	-0.765465	0.923253	-0.729076	-0.647791	0.549995
-0.203198	1.0231	-0.582772	-0.954605	1.05252	0.200138	-1.8757
-0.168675	-2.5239	-0.189547	-3.1335	-0.0837858	-0.40268	0.662318
-0.986634	-0.731743	-0.700362	0.481695	-1.80504	-0.205431	0.311231
-1.22403	-0.747219	-0.35961	-0.52128	0.16967	-0.546157	0.1901
0.562764	-1.17804	0.55638	-0.454272	-1.71952	-0.521446	1.11766
2.80489	0.190505	1.51814	0.0119927	-1.51267	0.775998	1.14164
-0.799082	-1.75479	0.308463	0.136345	0.542616	0.359063	0.881902
1.07372	0.0404121	2.08734	1.40837	-0.102577	0.0459052	0.377337
-0.639122	-1.04089	0.0053644	0.114045	0.857902	-0.0370758	-0.114332
-0.121787	-0.260608	0.564097	0.164617	-0.750306	-0.39274	-0.71981
-2.35468	-1.22075	0.450495	1.50732	-0.159875	-1.15469	-1.05797
-0.646761	-0.691241	0.17448	-0.126918	0.301007	-0.938389	1.58831
-0.691645	-1.11542	-0.821759	-0.0134493	-1.29252	0.0679591	0.431268
-0.879857	0.162151	-1.28654	0.086091	-0.683892	-0.117966	0.869727
0.528732	-1.86243	0.013307	-0.705275	-1.06298	-0.338357	0.473567
0.0830981	-0.596685	-0.938984	-1.01705	-1.47625	-2.34905	0.0609535
-1.24368	-0.467636	0.066558	-0.336853	0.222326	0.211617	-0.652533
0.690046	-0.378528	1.21158	0.0695664	-0.135836	-0.767434	0.552646
-0.539727	-1.07794	0.392438	-0.350128	-0.190345	0.236196	-0.327853
-1.02867	-0.314512	0.0175449	-1.3662	-1.15736	0.0180653	-0.141398
1.06274	0.157095	0.225519	-0.141965	1.38767	0.162838	-1.44945
0.0189209	0.168558	-0.336344	2.18891	0.451452	0.995158	-0.966393
-1.42921	-1.72317	-0.324389	-0.270325	0.383732	1.11227	0.780004
-0.918051	-1.08497	0.0400418	0.266559	0.67024	1.12804	1.82112
0.971136	-0.140335	0.308176	0.861381	2.04092	1.17306	0.649815
0.855282	-1.02018	0.89891	-2.07221	0.689915	0.0846309	0.248958
-0.620374	0.529253	-1.54321	-0.391207	-2.16192	-0.366941	0.540613
-1.18295	-1.1161	0.766265	0.813221	-0.125186	1.09773	-1.01726
-0.387061	-1.22136	0.113895	-1.46321	1.23819	-1.06708	-0.984475
-0.818787	-1.35717	0.664482	0.824963	1.06402	1.67319	0.326448
0.248137	0.00316651	-0.250095	-1.72702	-0.671314	0.0711634	-0.117626
-0.279765	1.13615	-0.630668	0.124394	-0.480314	0.580149	0.323266
0.543722	1.18158	-0.696784	-2.00375	0.462558	-1.62467	-0.897403
-0.173892	0.00771077	1.26013	-0.821536	1.76142	0.00386641	-0.881781
-0.600683	-1.35771	-1.02034	-1.22411	-1.39432	0.825149	0.783985
0.190071	-0.264095	-0.775566	-0.436709	-0.306364	-0.00825684	0.00388886
0.200971	0.963932	-0.203087	-0.439542	1.56622	0.677307	0.271563
-0.113094	-0.325158	-0.581738	-0.863744	0.515704	-0.872117	0.477805
0.0870761	0.359415	-0.374922	-0.658859	0.371496	-0.244575	-0.185785
0.184986	0.501464	-0.0840867	-0.77677	-0.915414	-1.51948	-0.630767
0.439773	1.49411	0.676293	-0.131317	1.8784	-0.49852	-0.572467
0.833303	-0.35201	-0.150015	-1.52042	-1.08867	0.436156	0.0568836
0.439877	0.0136803	-0.786693	-1.30043	0.338697	-0.700798	-0.656636
-0.445227	0.542331	1.06299	0.988328	1.70623	0.552922	-0.512755
-0.968866	1.29055	-0.288239	0.114799	0.504365	-0.84607	-2.01848
0.0971946	-1.45478	0.326468	-0.355043	0.290517	2.01643	1.47555
1.52112	-1.12443	0.835339	-0.0739119	1.02975	2.23403	0.220121
0.153619	0.634367	0.0401162	0.18132	-0.284389	0.603105	-0.329198
-0.792858	0.0307715	-0.64797	-0.0656687	0.151529	-0.617782	0.239464
-0.5956	-0.69434	0.0705467	-1.17832	-0.702288	-0.94458	-0.559838
0.0354014	0.0872118	-0.250424	-1.32259	-0.712261	0.807144	0.420625
-0.157637	1.62492	-1.00557	0.620422	-3.34659	-0.268061	-0.321519
0.122915	-1.64633	0.804022	-0.442877	-1.95212	-0.120946	1.62857
-1.05661	0.142739	-1.20285	-0.519876	1.21268	0.552606	-0.838655
0.387363	1.5059	0.441453	-0.170867	0.129591	-0.199668	1.15521
0.357939	1.20477	-0.0402946	-0.412212	1.26008	0.383691	-2.03588
1.06475	-0.0175137	0.250613	0.645761	0.199829	0.71501	-0.483074
1.18855	0.654036	-0.34335	-1.15227	-0.503175	0.460543	0.530924
-0.47074	-1.1038	-0.334823	-0.485585	-0.883966	-0.183095	0.343392
-0.624743	-0.79088	-0.0175159	0.0997911	-0.336088	0.682949	0.779966
-1.12538	-0.0804092	-0.742043	-0.415319	1.06038	0.137195	0.147221
0.381196	-0.55193	-0.536828	-0.817306	-1.05034	0.976128	1.32718
-0.646407	-1.35798	-1.81103	-3.42246	-3.34879	-2.68806	0.637588
0.743719	1.48065	-1.07019	0.255187	-0.791374	-0.377897	-0.987656
1.49802	0.125439	0.0410994	0.669364	-0.0970641	1.74703	1.33813
1.35533	-0.232768	-0.796886	0.368602	-0.39641	0.58477	1.1089
0.0195835	-0.128643	-0.305831	0.446225	-0.267721	-0.617192	1.34983
0.11053	1.01019	-0.470622	0.809573	0.252134	0.647252	-0.464603
0.631662	-0.117594	1.61481	0.0475797	0.119688	0.724424	1.59334
0.494859	0.497069	0.850107	0.875624	0.531756	1.89161	-0.303497
-0.657919	-0.00249536	-0.886121	-0.33046	0.126565	0.420667	-0.42174
0.980004	-1.08984	1.73081	0.791524	-0.757709	0.236942	1.57122
1.67692	0.972125	1.56179	1.19311	0.311473	1.0283	0.930914
-0.951424	-0.653311	-0.748675	-1.1166	-1.82595	-0.675686	-0.332069
0.0435711	2.38208	-0.0412531	1.80003	2.28064	2.1931	-1.33104
0.905951	-0.951081	1.57803	0.775114	0.166069	1.16851	1.59995
-0.612824	-0.181099	-0.040986	1.30839	0.773051	1.58984	0.390096
2.11919	1.40312	-0.153024	-1.11402	0.471207	-0.980737	-0.793495
0.771113	-1.9053	0.426645	0.0400829	-2.57726	-0.55928	1.53484
-1.13615	-0.348311	-0.806076	0.0100085	0.883936	1.88412	-2.13485
0.204074	0.977143	-0.703416	1.01274	-0.44762	-0.0509108	1.35762
-2.41124	-0.618914	-0.74607	0.0518521	0.573802	0.308624	0.364709
1.16457	-0.288631	1.01794	-0.645223	0.696007	-1.06731	0.920117
-1.30088	-0.853704	-0.693457	0.0800447	-0.352553	0.666025	1.2595
0.737815	0.910271	1.29209	0.306665	1.02463	0.25342	-0.0738747
-0.494782	-0.859097	-0.511298	-1.2258	-0.768136	-0.338823	-0.3339
0.515907	-0.546682	0.0843234	1.84741	-0.451066	1.05986	0.428707
-0.253482	-0.00936163	0.12852	-0.507421	0.775301	-0.686985	-1.15806
1.72214	-0.78934	0.480404	-1.23043	0.180452	-0.0619314	0.0842765
-0.520266	0.241236	-0.807759	0.066914	-0.950933	0.0185005	0.801967
0.333766	1.46946	0.315128	0.285844	0.0947745	-1.59749	-0.0732082
0.132253	0.218146	1.23893	-0.23592	0.729152	-0.193759	0.2483
-0.834368	0.214209	-0.693014	-0.224261	-0.479511	-0.0158883	0.0354583
0.622998	0.54733	0.482486	0.917809	2.01935	0.336813	0.736805
0.961628	0.656411	0.386137	0.304446	0.0859784	0.116555	-0.172982
-0.638932	1.6067	-0.823376	1.57596	-1.4225	1.00617	-0.608112
0.308152	-1.07974	-0.446645	-1.04641	-0.0653429	0.345747	0.56803
-0.343881	-0.517017	-0.0710962	-0.388066	1.17433	-1.9136	-1.13932
-1.64555	1.22119	-2.06733	-1.99326	-1.21206	-3.52245	-0.797667
0.0750755	0.937941	-0.157906	-0.0183123	-0.0415528	-2.162	-0.10213
2.06169	-1.72828	2.40704	-1.54015	-1.82906	-1.57376	2.96621
-1.46228	-2.05961	-1.91055	-0.650079	-0.781583	-0.221994	0.168545
0.82977	-0.748025	0.273349	-1.4212	-0.443654	1.47328	0.695862
-0.697633	1.05482	-0.651814	0.6338	-0.353425	0.0764807	-2.462
2.35361	1.4412	2.59309	0.935379	1.38191	2.20048	0.722405
1.37522	-0.349691	1.68823	1.06808	3.08118	1.14955	-0.924958
0.874926	0.357778	-0.512463	-0.381396	-0.817338	0.29776	-0.0100477
-0.525126	0.977807	0.549922	0.679933	-0.0487141	0.37696	-0.498448
0.9514	-0.456734	0.334145	-0.896695	-1.14778	-0.812123	-0.263316
1.15686	1.25942	-0.353499	0.619118	2.46134	0.242297	-0.0135082
-0.297173	-0.991195	0.247996	0.514156	-1.1076	1.02545	0.708069
0.815525	-0.613962	2.27459	1.73476	-0.25787	0.525547	1.02392
-0.75468	-0.146062	-0.195731	0.699094	0.621729	0.472197	-0.0773663
0.587743	0.778195	0.51471	0.456125	1.06483	0.755902	-0.377255
0.0633937	-1.2715	-1.37242	-0.0702228	0.434266	0.13354	-0.0697166
-0.300595	-0.77361	0.742592	-0.394929	0.455385	0.250709	1.13986
1.46983	2.55795	1.56213	2.95673	2.36936	3.05229	-0.058831
-0.520299	-0.662124	0.145248	0.975407	0.312032	0.537896	-0.173148
-1.44057	-0.360524	-0.915735	-0.570588	0.607435	-0.885302	0.384595
-1.49435	0.000323264	-0.782371	-0.908592	1.01877	0.036498	1.32027
0.421287	-1.43251	0.0898601	-1.83232	-0.323056	-1.31471	-0.574286
0.475969	1.19389	-1.82779	-1.92087	0.289509	-0.454923	-1.13887
-1.21573	-1.31775	-0.0306165	0.398454	0.388416	0.81797	0.184373
1.18393	-0.0739596	-0.180281	0.0145494	1.46234	0.290184	0.276799
-1.04266	0.0106722	1.06552	0.237201	-0.177816	0.0800206	-0.086479
-1.3012	0.295251	-0.418634	0.449412	0.160726	1.00744	-0.224606
-0.600416	1.42173	0.30235	1.11747	-0.299155	-0.939682	0.717819
0.962004	-0.372229	0.679204	-0.0473272	0.110039	-0.185442	-0.24697
-0.178387	-0.664867	-0.399253	-0.564694	0.408494	-0.0935306	0.0484654
-0.707739	-0.514224	-0.913336	0.556934	-1.0845	0.405339	0.555441
0.304545	0.861839	1.48578	1.16895	1.81306	0.270581	-1.18401
-0.624136	0.282325	-0.219335	0.360587	-0.471737	-0.663989	0.570412
-0.475176	-0.9795	-0.1985	-1.00028	0.519554	-1.4942	-0.597748
0.254814	0.466029	0.0917942	0.0413347	-0.74974	-0.977522	0.836857
-0.673067	-0.0335678	-0.471888	-0.0538791	-0.675393	-0.764755	1.74404
-0.929298	0.187206	-0.629029	-1.33513	1.11663	-1.31409	-0.547353
-0.483806	-0.267949	0.24147	-0.141248	0.160165	0.892674	0.124525
0.981506	1.22279	1.50682	2.24857	0.898212	1.93454	-1.8918
1.00039	0.165494	1.76644	-0.303775	-1.45732	0.126313	0.304729
2.33788	0.551326	2.78198	1.45655	0.524313	-1.20687	0.833941
1.36971	0.343128	1.05561	-0.204529	1.28578	-0.101502	-0.392365
0.392861	0.58173	-0.749166	-0.277835	0.105215	0.902213	0.51393
1.83272	-0.407299	0.676806	-0.356991	-1.09585	-0.497607	-0.170333
0.0536707	-0.0685868	-0.207924	0.667129	-0.889065	-0.974878	-1.24534
0.951297	-0.706372	-1.83296	-1.69612	-0.565223	-0.0601816	0.463772
-0.599398	-0.0677508	0.196594	0.411565	-0.330066	0.0110344	0.172149
0.424765	0.950528	0.840134	0.280698	-0.161969	-0.109952	0.974735
1.49459	-0.789982	2.10601	1.29352	1.68335	0.609145	1.11502
-0.45546	-0.014771	0.794742	-1.13469	0.135456	-1.19082	0.00508022
2.81127	0.583349	1.35742	0.775865	-0.129002	1.74309	1.33571
-0.0351348	1.2194	0.00152036	1.7643	0.253441	0.320979	-1.34731
-0.409579	-1.09132	1.43808	-0.783809	-0.781468	-0.816521	1.80503
0.141725	-0.984586	0.872788	0.475976	0.954446	0.0259964	1.87666
-0.961911	-0.672257	0.0680479	-0.125666	1.30314	0.33876	-2.10734
1.49931	0.997748	0.203519	2.14917	0.233686	0.203794	0.113978
-0.803012	1.31624	0.523107	1.22525	0.910432	0.198093	0.517301
0.892022	-1.49316	0.959159	-1.6694	0.4209	-0.86068	1.51034
0.776086	-1.31454	-0.690235	-0.212807	1.48207	0.885803	0.757127
-1.40074	0.78999	-0.206818	0.154846	1.20522	-0.555788	-1.52515
-0.821407	-1.63383	-0.28524	0.204845	-0.758783	-1.14501	-1.12855
-1.6373	-0.450436	0.794169	0.534047	-0.0925778	0.247286	-0.165655
0.416313	2.11736	1.06135	1.25216	0.213981	1.02494	0.486034
-0.330709	-1.46893	0.487932	-0.432813	-0.396017	-0.970587	0.494728
0.217532	0.880775	0.560876	1.32779	0.0402658	1.08108	-0.341899
0.0273586	0.275326	-0.646479	0.357478	-0.365935	-0.129574	-0.273078
-1.40832	0.39824	-0.624991	0.119295	0.0416357	0.772282	-0.54512
0.616955	0.1007	-0.292164	1.40118	1.04612	3.04215	-0.954437
-0.623708	0.382726	0.125168	-0.557986	-1.20406	-0.25037	-0.358274
0.0479116	-0.442771	0.608921	0.972326	-0.711226	-1.5215	2.59529
-1.3641	0.0854296	-1.18428	0.593062	-0.106886	0.145294	1.70855
1.44848	1.15703	0.478566	-0.193101	-0.299844	-0.544203	1.07845
-2.36145	-0.765128	-1.38275	0.625775	1.65619	1.1124	-1.52735
0.490767	1.71999	0.55899	0.851746	0.252828	0.582611	-1.0679
-0.916063	-0.241175	-2.08759	-2.08446	0.171716	-0.122057	-1.16097
0.296693	-0.848577	0.321868	-0.0757338	0.00503584	0.200271	1.7641
-1.26748	-0.751216	0.0207576	-0.283046	0.723918	0.264045	-0.462592
-0.479542	0.402672	-0.172462	-0.0661292	0.0720471	-0.42497	-1.62698
-0.824146	0.27664	0.191251	0.767385	0.136946	-1.0201	-1.75657
0.239299	-0.381041	1.09979	-0.282052	0.458399	-0.975538	-0.432911
2.66584	1.06883	-0.194664	-1.37768	0.389208	0.308532	0.235726
2.66716	2.35732	1.15232	1.71509	1.25476	1.34503	0.194393
0.621058	1.399	-0.147868	0.0363156	-0.710896	0.110036	-0.390157
-2.14125	-0.781	-1.6331	0.172579	0.19644	0.861024	-1.38161
0.774338	1.13522	0.665575	0.415617	-1.39358	0.463556	-0.355326
-2.48148	-0.957997	-0.802232	-0.65161	-0.342028	-0.541806	-0.944915
-0.607585	0.0902954	0.0910076	0.472467	0.250902	1.12094	-1.07605
2.02248	0.948183	-1.3672	-1.65851	0.661463	-0.685411	-0.258055
-2.1615	-0.691342	-0.811439	-0.900742	0.165112	-0.764135	-1.11981
0.16034	-0.194078	0.214605	-0.248478	-0.464643	0.252758	1.48073
-0.496187	0.114147	0.548002	0.369477	0.727366	0.864602	1.47592
-0.537285	0.237788	-0.931979	0.426699	-1.38124	1.3557	0.267879
-0.784003	-1.14378	-1.08859	-2.73885	-0.0110225	-1.37493	-0.274957
-0.857968	-0.705228	-0.19353	-0.553982	1.43222	-0.256263	-0.105008
-0.130289	0.404499	-1.45151	0.260434	-1.0983	-0.788353	0.11818
-0.755519	-0.116952	-0.715601	0.242787	0.555927	1.76706	0.480232
0.613968	-0.478616	0.860269	-0.680334	-0.540185	0.732056	0.490974
-0.242482	-1.86677	0.46455	0.761406	-0.44969	3.50866	0.61057
0.844729	-0.492079	-0.37817	0.128447	-0.057228	0.808098	0.813638
0.419854	1.99079	0.101534	1.2391	0.427619	-0.974085	-2.66135
1.1588	0.52637	1.66584	0.636916	-0.978474	-1.53197	-0.351923
-0.258163	-0.0817374	0.139645	0.263169	0.334462	0.278156	0.678699
2.23465	-0.262458	3.46535	1.02336	2.46985	-0.0135943	0.36216
1.74613	0.173739	-0.0690354	0.324339	1.7217	0.587866	-0.0141679
0.512388	-0.109721	0.797263	0.659544	0.445289	0.384833	1.02268
0.738662	-1.36384	-1.74527	-3.81556	-5.53152	-3.80261	1.02875
-1.36682	0.241275	-1.7608	0.0962635	-0.411574	-0.55993	-0.734171
-0.671751	-1.34937	-0.0734749	0.465538	-0.442155	-1.05989	-0.3657
0.138809	-0.398115	-0.168402	1.12651	-0.619605	-0.779862	0.419156
-1.28815	-0.147555	-0.669273	-0.436617	-0.713626	-1.26388	-0.171046
0.297976	0.795585	0.59595	1.31144	1.00711	0.932584	-1.89487
-1.65821	1.38749	-0.465763	1.10032	0.427856	0.89905	-0.00789263
-0.172805	0.685991	0.238853	0.363541	-0.208849	-0.423502	0.148839
1.70059	1.64911	1.06418	0.829124	0.305232	1.25647	1.21685
-1.60623	0.796215	-1.93227	-0.490128	-0.572075	-0.230518	-1.9473
1.56272	0.692583	1.97739	0.524549	0.908968	0.517089	-0.780025
-1.10981	0.0132897	-1.08863	-0.113787	0.151955	-0.328316	-0.713317
-0.489171	1.86656	-0.230203	-0.396237	-0.75875	-0.247816	0.0955218
-1.27017	0.994163	-2.31994	1.73652	-0.267906	0.931898	-0.277371
0.403585	0.634784	-0.784386	-0.570798	-0.819371	-0.77443	0.756655
-0.517329	1.18274	0.230747	-0.0364713	0.283728	0.100448	-0.333537
0.123997	-0.00537882	0.70442	-0.431456	-0.798935	-3.04584	-0.308707
0.635512	-1.16539	1.19476	-3.56893	-0.325101	-2.74544	0.308073
0.898322	-0.401975	-0.804404	-0.463269	-1.15494	-1.26695	1.84299
0.932865	-0.000780417	0.880345	0.827203	0.179049	1.89775	0.601019
-0.260028	-1.06895	0.364704	-0.0671529	0.32742	0.142646	0.702001
0.498221	0.926227	0.297004	1.35006	1.81646	1.95665	-0.53027
2.63848	-0.549448	1.01949	-1.14469	1.91676	-0.640443	-1.31827
-0.130455	0.0702244	-0.146447	1.32396	-0.01129	1.6777	0.945315
-0.653657	-0.0223199	0.816773	0.75494	1.92577	0.250498	-0.630449
-0.420653	-0.256185	-0.203609	-0.331213	0.324659	0.0472225	0.442319
2.18919	0.647329	1.69607	-0.167983	1.21033	-1.26573	0.0159897
2.13258	1.51209	2.8013	1.78942	0.0174484	0.46104	0.107133
0.0610406	-0.0965469	0.824234	-0.278791	1.23313	0.815745	-1.14924
-0.844679	-0.502751	-0.752295	-0.888264	0.652678	-0.446246	0.0941384
0.952646	-2.15239	-0.0160276	-0.864925	1.54567	-0.156018	0.0248846
-1.32696	-0.294412	-1.51184	-1.03985	1.36354	0.979414	-0.388982
0.756668	0.0623578	1.86566	-0.0425084	0.462685	0.528957	-0.0214196
-0.277568	0.935173	-1.97522	-0.319006	-1.05767	-0.565457	2.08319
0.529569	0.213942	0.611281	-0.902965	0.398121	-1.89998	-0.100667
0.669735	0.926248	0.636321	1.3531	0.181494	1.58306	-1.17307
-0.076185	-0.956872	-2.16632	-1.29726	-1.72874	-1.35633	0.451909
-0.0609211	-1.05041	-0.299564	-0.847091	0.625985	-0.164241	-0.0843492
0.331045	-0.153049	1.17013	0.688932	0.971814	0.220806	-1.29639
-1.0482	-0.520737	0.298596	0.260076	1.55656	-0.30459	0.343761
2.21268	-0.645881	0.374567	-0.19261	-0.181773	0.951077	0.895307
0.603006	1.83137	-0.0236885	-0.604949	-0.942829	-0.534232	-1.61879
0.61123	1.10414	1.36422	0.628483	1.13614	0.00629374	0.1907
-0.142971	-1.09269	-0.931306	0.218958	0.6363	2.23455	0.38036
-1.13726	-0.417936	-0.448311	-0.257995	0.621897	0.855642	0.827515
-0.929896	-1.0524	1.48239	1.38014	1.60997	2.00602	-1.19163
-1.46659	0.338867	-0.981373	0.271333	0.727405	-0.514621	-2.59153
-1.14438	0.519449	-0.098155	0.0205739	0.504981	2.19538	-0.206583
-0.0548762	0.924858	0.244015	-0.729883	-0.720107	-1.02618	-1.58638
0.054808	1.28891	-0.482522	1.10404	-0.798581	0.47097	-0.576334
-1.2169	0.663128	-1.77967	-0.926034	-1.2491	-1.35092	-1.37936
-0.820627	0.500128	1.04201	0.625794	0.189959	-0.862032	1.26942
-0.142059	-0.995869	-0.996932	-1.32778	0.140985	-0.631778	0.22299
1.82858	0.193936	1.25456	1.42673	-0.352485	0.0385247	1.25702
-1.86293	1.6558	-2.06055	-0.275167	0.663847	-0.430039	-1.13243
1.59709	-1.0185	2.42505	-1.2345	-2.46896	-1.39204	-0.47219
-0.258423	1.76008	0.842626	1.16956	1.65799	-0.969369	-1.84165
1.1539	-0.230844	-0.711724	-0.490262	-0.617208	-0.535823	1.85754
-1.54922	-0.507837	-1.19316	-0.204972	-0.471749	-0.26557	0.515019
0.544425	-1.01916	0.0224289	-0.44276	0.134189	0.953999	1.86295
0.393007	0.0639557	0.87205	-1.826	0.126705	-0.347563	1.13538
-1.25313	-0.539355	-0.814094	-0.759818	0.0783665	-0.762111	-1.39066
0.158187	0.861673	-0.686474	-0.406146	-0.345049	0.834137	-0.843762
-1.57313	0.110578	-0.490375	0.837572	0.374912	0.0570665	-2.45592
0.277297	-0.867184	-0.658186	-0.19369	0.192234	-0.127825	0.281544
0.536786	-0.391506	1.46119	1.57424	0.241929	1.34819	0.877717
0.445016	0.344773	0.414575	-1.29901	0.12127	0.804413	0.717753
-1.16131	-0.000792861	-0.475599	1.00087	0.0249609	0.210021	0.677239
-1.11093	2.21312	-0.432267	3.04724	-1.16538	0.549781	0.169642
0.33378	0.251402	1.5016	-0.414752	0.123275	1.02257	1.2135
-1.0342	-0.156456	-0.863614	-0.157247	0.600093	-0.986153	0.221776
3.72005	2.39772	-0.494429	0.764335	-0.329208	0.575537	-0.0490941
0.891838	-1.34647	-1.12292	-1.32902	2.06026	-1.44894	-0.915579
-1.3265	-1.91463	-1.16298	0.896574	-1.16804	2.029	-1.63696
2.08331	-0.681372	1.73472	-0.135113	0.132748	0.0358747	-0.253037
0.952904	0.588778	-2.95378	-3.87359	-2.84557	-3.45142	1.17833
-1.16512	-1.73232	0.352913	-1.78346	0.183337	-0.365709	-0.419088
1.13	0.157911	0.645096	0.869752	0.711972	1.33872	-0.141647
1.85438	3.52791	1.01123	2.43891	0.116742	0.126089	-0.883302
2.42667	-0.907414	3.5697	0.0331058	0.660664	0.0515901	-0.295129
0.72316	-0.734721	0.344184	-1.43667	0.373519	-0.716849	1.37305
-0.298959	-0.25225	0.558594	-0.216598	0.736381	0.573975	0.68384
-0.349552	-0.202603	-1.40751	-1.61337	-0.105868	-1.26483	0.69448
0.801457	-1.62903	1.15231	0.735652	-2.02043	0.721148	1.52257
-0.649549	-0.126108	-1.16994	-0.27926	-0.482724	0.845567	-0.780071
0.191866	1.01982	0.196893	0.147844	0.731743	1.16618	1.93893
1.44592	-1.13848	1.80167	0.611521	3.23909	-0.13524	-0.73101
-0.325759	-0.699681	0.787749	-0.310431	1.45254	-0.168665	-1.28272
-0.0942256	0.590201	-0.570247	-1.66447	-2.64461	-3.49508	0.681851
-0.805244	0.801286	0.0879315	0.542907	0.360759	-0.241169	-2.17123
0.217132	0.0998923	0.602235	-0.554114	0.0941362	-0.15208	0.499636
-1.724	-0.698798	-0.662719	-0.551549	0.549276	-0.139161	-0.33923
0.232478	-3.10929	0.509729	-2.53154	-0.280827	-0.725267	-0.76172
-1.461	-0.294448	0.434847	-1.03728	0.431141	0.101161	-0.62457
0.786153	-0.101413	0.250519	-0.102163	-0.139517	1.62643	0.617663
0.812789	-1.1722	0.411773	-0.840137	1.32583	-1.08359	-0.576403
-0.47718	0.718048	0.625151	0.552821	0.855838	-0.017869	-0.839041
0.507986	0.548572	-0.956184	-0.441817	1.30879	0.360145	-0.997604
0.283957	0.103169	-2.03473	-1.1636	-2.33245	-0.528925	-0.239465
-0.445638	1.28788	-0.177204	0.832349	-0.0199808	1.04505	-1.87428
0.752302	0.624665	-0.29445	-1.50295	-0.66948	-0.340166	1.13287
-1.01258	-0.156608	-0.122399	-0.470295	-2.07974	-1.64914	-0.499024
0.658023	-0.203522	1.46821	0.451552	-0.402556	0.303842	0.572875
-0.140394	0.81843	-0.0839224	0.218867	-0.0813253	0.550211	-0.356507
0.151676	1.14271	-0.708842	-0.101227	-0.393777	-0.29615	0.640895
0.897474	1.1704	0.849635	1.52924	-0.469582	1.08717	0.763746
-0.249557	-0.394496	0.641568	0.44465	0.759458	1.34406	2.45817
0.228043	-0.863959	0.711205	-0.318908	-1.62958	1.70286	1.63431
-0.849779	-0.0832848	0.86287	0.9747	0.808539	0.0326892	0.434302
-0.168623	-0.0927755	-0.846573	-0.704446	-0.866152	1.41726	0.137411
0.817516	0.917039	0.275894	-0.431033	-0.0863916	-0.0284223	-0.0579139
0.135198	0.131856	0.117153	0.162134	1.3907	1.29708	0.0363721
-1.14285	0.866939	1.45528	2.01843	1.2403	0.327926	0.212549
0.278784	-0.570197	2.38839	0.537563	-0.440943	0.706755	1.05646
1.53446	-1.1337	0.0370335	-0.0756334	-0.917606	-2.3052	-0.874369
0.764821	-0.281842	1.18092	-1.03184	0.187535	-1.25019	-0.604522
0.17259	0.395949	0.712707	0.407389	0.0784498	-0.151976	-0.237252
-0.365093	-0.246937	0.233617	0.0131397	1.27507	0.487668	1.08051
1.11139	-0.179156	0.113911	0.538689	-1.1472	0.349443	0.741899
1.24845	-0.399576	0.637973	0.54403	-0.242699	0.615972	0.191941
-0.476733	-1.35324	-0.334452	0.397138	-0.346937	0.301973	0.615744
-1.37997	-1.02563	-0.720281	-0.33094	-0.548936	-1.17583	0.928922
-0.472017	0.430813	0.764328	0.2778	0.355433	-0.773681	1.27663
-0.267898	0.574102	-1.34809	-0.52987	0.244296	0.132529	-0.281754
-1.25721	-1.13912	-1.45696	-1.04615	-0.877766	-0.137369	1.4814
-0.371176	-0.517112	-0.292773	1.41442	-0.685544	1.24819	0.510053
-0.707306	-0.882397	-0.599375	-1.01454	-1.12596	-1.10558	0.210955
1.0833	0.492972	-0.974152	-1.44323	-1.20769	-0.274437	-1.55865
0.62038	-0.552845	-0.313879	-1.30214	-0.648381	-0.775642	0.18989
1.4216	-2.74799	1.37419	-3.06599	0.018248	-1.08819	1.3808
0.83431	1.72272	1.5738	0.643424	-0.502737	-0.655827	0.0154673
0.848852	-0.428056	-0.748966	-1.03731	-1.46736	-1.11679	-0.303246
-0.538374	-0.215262	-1.10079	-0.271861	0.465179	-0.288315	-1.61314
1.31227	-0.648212	1.97764	0.25331	-1.11933	1.60586	1.26053
1.04697	0.950557	1.44196	0.418523	0.528681	0.926399	0.276174
-1.41642	-0.362041	-0.657005	0.162393	0.0867228	1.07055	-0.181201
2.55859	-0.68354	0.385851	-0.581149	-0.0834882	-1.25562	-0.111028
0.413954	0.0296087	0.799249	0.788436	1.12582	0.489399	-1.47509
-1.55285	0.228027	0.089277	1.59648	0.460697	0.266276	-1.42469
-0.23615	1.1351	-0.00927864	1.72791	1.26721	0.252838	-1.32657
-1.24697	-1.04269	0.470702	0.352403	0.1117	0.77601	1.07305
-0.46194	0.89738	1.9603	1.73623	0.260679	0.774604	-0.946456
-1.34734	-1.10399	-0.45049	-0.976576	0.583259	1.15391	-0.963675
1.03324	0.789532	1.88017	1.05991	2.39244	1.94346	-1.19677
0.262995	0.0351223	-0.633519	0.226987	-1.82863	-0.108939	1.23873
-2.09095	-0.780408	-1.32181	-0.679562	-1.33517	-0.659861	-1.20296
0.831141	0.481579	0.306265	-0.606423	0.242984	-0.175775	1.25601
0.220558	-0.168391	-0.971124	1.08311	-0.697748	-0.438215	0.925456
-1.09326	0.159887	-1.24512	0.211937	0.155354	-0.0385142	-0.0230176
0.0495935	-0.405783	-1.24023	0.6647	-1.16276	-0.903022	0.000895728
-0.78691	-0.179663	-0.664276	-0.206301	1.58311	1.10926	-2.2608
0.630174	0.255035	0.0340006	-0.018304	-0.907256	0.0794937	-0.326303
0.111901	0.519446	-0.382392	1.13099	-0.52785	-1.31932	-0.803961
-0.730959	-0.241455	-0.899544	-3.22807	-0.80681	-1.03613	-0.29607
-0.750211	-0.266609	-0.019216	1.00053	1.43693	1.90672	-2.11136
-0.512116	0.19731	-0.241366	-0.141318	-1.31024	-0.381232	0.648402
1.0645	-0.325994	0.415659	-0.455534	-0.754228	-0.248625	0.550311
-0.44619	0.928675	-0.597474	-0.626974	-1.76242	-1.0115	0.740917
0.835896	0.601014	-0.108605	0.93019	1.0561	0.329163	-2.05859
-0.858025	-0.697218	-0.578594	-0.0684766	-0.219747	1.39971	-1.1011
-0.87823	0.358108	-0.638245	1.21043	-0.00929681	0.374235	1.076
-1.58457	0.493885	-0.561389	0.527001	0.856404	0.677039	-1.83939
-0.597403	0.610259	-1.12403	-0.170161	-0.433538	-0.171301	0.477382
0.494584	2.00075	0.834011	1.76589	1.52573	1.10879	-0.301208
1.38124	-0.603005	-0.67761	-1.22378	-0.406259	-0.511611	-0.152284
1.10109	0.423664	1.64425	0.76463	-0.8121	-1.08417	0.53928
0.605169	-0.400482	2.07213	1.48906	-0.688588	0.491104	0.70135
-1.5046	-1.60565	-1.29758	-1.56172	-1.6944	-2.49916	1.20271
0.829235	0.00963752	0.301532	-0.943632	-0.359968	-1.41611	1.14322
0.188561	0.290093	1.04588	-1.69062	-0.76018	-0.813385	0.336165
-0.264683	0.195961	0.19974	0.518949	-0.312745	-0.654609	0.308549
1.19958	-1.08083	1.32782	-2.79462	-0.153498	-0.716669	-0.399076
0.393457	-0.0140753	0.642454	0.840948	0.163595	1.03228	-0.0126834
1.42692	1.93984	-0.598659	0.806441	-0.388419	0.401898	-1.13256
-0.681125	0.954843	-0.869485	-0.357564	0.707048	-0.390403	-0.148068
0.0909067	-0.0690674	-0.513518	0.593472	1.66718	1.20257	-0.324979
-2.1918	-1.17369	0.545549	-0.552477	0.301679	-0.812532	0.0889249
-0.541723	-0.884821	-0.684671	-1.17891	-0.299774	-0.618117	1.73806
1.61077	-0.626767	1.84479	-1.46075	2.15444	-0.601973	1.70392
-1.61327	-0.0312799	-0.817944	0.44288	-0.576046	1.86879	-0.861763
1.07689	-1.04422	-0.259888	0.883478	0.737383	1.14878	-0.0642051
-0.468665	-0.448028	-0.0249754	-0.2861	-0.129321	0.46203	-0.479507
-0.388499	-1.00325	0.16908	-0.495436	0.89444	-0.318017	-0.485707
0.28273	-0.79304	0.375066	-0.145601	0.252786	-0.058197	-0.798048
1.51969	-1.12713	1.38355	-0.279437	-2.99486	-0.546145	0.25726
-1.04498	-0.348114	-0.285456	-0.84223	1.62576	0.826265	-2.01922
0.410696	2.68218	-0.171079	1.49037	-0.15452	0.307156	-0.12342
0.348795	0.687471	-0.197294	0.0337466	0.551633	-1.48301	-1.42124
0.568352	-0.719899	-0.529643	0.9162	1.18009	1.62912	0.507983
-0.838652	-1.09006	-0.0062504	-0.468696	-0.258589	-0.501011	-0.22871
0.681316	-1.64904	-0.241061	-1.05642	-0.244283	0.275365	1.88774
0.0392364	0.705511	-0.530566	0.0109172	0.159332	-0.377991	0.202377
-1.17325	0.280641	-0.589167	-0.0477647	0.499042	0.622109	0.387577
-2.69592	0.316675	-1.01159	0.308107	-2.57121	-0.0783592	-0.675466
1.3961	-3.21132	-0.266032	-1.84548	-2.60723	-0.809171	0.66719
0.123394	0.339635	-1.52756	-0.203371	-0.0489624	-1.65482	-1.56116
0.152525	0.180921	0.253391	-0.44971	1.45707	0.623287	0.509228
0.390064	-0.274825	0.04702	0.0805735	1.8002	-0.191143	-0.515412
-1.02212	-0.183994	-1.69852	-0.69877	-0.420708	0.456754	-0.919625
-0.11598	-0.620309	0.294629	0.108953	-0.442954	-0.313663	0.926191
0.920649	-1.00833	0.656692	0.730899	-0.383454	1.14118	-1.19852
-2.25893	-0.122992	-1.34925	0.807365	-1.31467	0.518044	-0.16973
1.08722	-0.695029	1.65636	0.00821099	1.00323	0.116514	2.69128
-0.65116	-0.819799	-0.743692	-0.984674	-0.0362372	-0.539883	0.824627
0.136928	-0.260923	1.21229	1.98356	-0.24518	2.11646	-0.539805
-0.271652	-2.73998	-1.0919	-0.129686	-1.4503	0.781622	1.94472
-0.504809	0.581592	-0.265184	0.347765	-0.581203	-0.395224	-0.428884
0.909325	1.84172	1.32852	1.55252	0.862572	0.388969	-0.323295
1.73029	1.53557	0.637682	1.16826	0.323574	0.475681	-1.21605
0.929026	0.24502	-0.603326	0.236255	1.47966	1.08059	-0.676724
-0.949191	0.677573	0.0195119	0.216216	1.00123	1.14595	-0.295255
2.00398	1.38698	2.46402	0.206333	0.458314	0.202297	1.96991
-0.342333	-1.32664	0.981064	-0.278901	1.90296	0.765768	-0.534903
-0.792164	-0.289826	0.111337	1.90425	0.472407	-0.441541	-1.26227
0.614694	0.900437	0.965976	-0.0808997	0.333164	1.17264	1.10306
-0.750483	-1.55571	-0.0946855	-0.338439	-0.254221	-1.14355	0.890758
-0.950554	0.321813	-0.849702	0.401334	1.29924	0.177418	-2.12642
0.313013	0.401444	0.828334	1.01737	0.192213	-0.188806	0.628787
0.613275	0.559357	0.83877	1.35538	0.881581	0.238877	1.32285
1.69215	0.043839	-0.22248	-0.945038	-1.66931	-0.359084	0.757312
-0.257437	0.859106	0.699684	-0.182682	1.0585	-0.587632	-0.19726
-0.100255	-1.32859	-0.617658	-2.09278	0.604834	-0.283563	1.13859
0.215116	-0.722812	-0.174594	-0.676185	-0.763025	1.17858	-0.130707
-1.20414	-1.13891	-0.355784	0.78744	0.83576	0.724499	1.95188
0.0945039	-0.0683493	0.795034	0.47321	0.868403	0.194357	-0.298289
1.46287	-0.00294247	0.411672	-0.558359	1.04927	1.2225	0.573117
1.27264	0.337612	2.53303	2.13535	0.981985	1.00799	1.27657
-0.614445	1.57542	-0.282317	-0.166907	2.52414	1.57692	-1.08325
-0.944588	-2.2201	-1.04565	-1.06115	0.150625	-0.494487	0.631037
1.53642	-0.0306907	0.677094	1.86937	0.148872	2.22685	0.304294
-0.695627	1.07212	-0.884644	2.11132	0.729238	2.48514	-0.491722
0.341075	0.792699	0.116863	0.949663	-0.472629	-0.281238	0.245957
-0.0612288	-0.928391	0.205757	-0.908289	0.146098	-1.61665	-1.02413
0.372118	0.198864	-0.189207	0.732694	-0.471586	1.71479	-0.77254
-0.15782	0.688135	0.810851	-0.412356	1.26406	0.479887	0.144646
-0.682819	-0.404539	0.77054	-1.11995	0.930132	-0.432314	0.726007
-0.845651	0.695153	-0.929183	-0.0369035	-1.17705	-0.578794	0.12719
-0.88105	0.986384	-0.973165	0.725041	0.271284	0.850545	-2.86071
-0.265398	0.204355	-0.169272	0.554382	-0.218125	0.388414	1.2326
-0.133556	-0.393733	-0.184179	-0.885127	0.0246963	-1.12258	1.35224
-0.472986	0.155317	-0.191852	0.23926	-0.793537	-0.933657	0.63323
0.600387	0.142076	0.263796	0.629316	-0.418974	0.492935	0.347487
0.599104	1.40377	0.362525	0.574257	-1.09425	-0.893808	0.106518
-0.159536	-0.212629	-0.160886	0.346333	-0.965669	0.699154	-0.936964
1.75729	-1.59871	0.705229	-1.23389	-0.829111	0.75338	0.931605
1.082	1.35087	-0.913631	-0.416192	-0.0501776	-0.517241	-1.3983
-1.10114	0.172008	-1.25374	0.879979	-0.66624	-0.332291	-0.536897
-0.361529	-0.648866	-1.10127	-0.362534	1.04477	0.382373	0.523838
0.507669	1.30548	0.653138	0.0758135	1.82837	1.68319	-1.61225
0.169226	0.343255	0.743325	-0.0733492	1.05263	-1.06203	-0.303538
1.60612	1.97551	2.43985	1.43465	-0.0414985	0.881004	1.16803
0.0686081	-1.50449	-0.612005	-0.967939	-0.447182	0.0838432	0.184286
-0.0379071	0.669417	0.273029	0.940259	1.46903	0.332049	-0.00692597
0.782371	0.509319	-0.221311	-1.13299	-0.576449	-1.0536	0.386284
0.761328	-1.06114	2.92701	0.226359	0.0170678	-0.040952	2.65862
-1.1125	-0.992435	-0.0690728	-0.378707	0.364881	0.0464574	0.695869
0.358777	-0.743918	1.43984	0.477889	1.07413	0.30505	-0.913933
2.26632	1.54629	1.36468	0.371338	1.18877	1.07818	-1.49745
3.03045	2.17074	1.71472	1.40986	0.0567992	-1.11795	0.161547
-1.0204	-1.95163	-0.821069	0.267301	-0.404126	1.93242	0.130471
-0.994168	0.546618	-0.186554	0.794547	-0.336831	1.04306	0.0530645
-0.183748	0.164916	0.123518	-0.470892	0.468072	0.0766024	0.453566
1.67542	1.04379	2.93865	1.13229	1.18089	0.429244	-0.546904
-0.356283	0.518496	0.0866488	0.16275	-0.0478844	-0.169599	-0.315337
-0.668476	-0.413431	-0.133717	0.520489	-2.48301	-0.302043	0.254837
0.167872	0.624928	0.482756	0.144213	0.412788	0.486504	0.0861779
-1.49261	-0.028785	0.248627	0.0482172	0.00233559	0.663675	-1.56361
-0.400744	-1.88984	-0.461934	0.356576	0.791751	1.19376	-0.617469
-0.596015	-0.139802	-0.190869	0.217416	0.570329	0.0271763	0.0402234
1.65244	-0.52516	0.382669	0.988867	0.1422	1.093	0.811446
1.16335	-0.888224	0.602645	-1.17999	0.0148768	-1.28069	0.311772
-0.514631	-1.30625	0.565491	0.272644	-0.0613379	0.97447	1.5214
-0.45183	-0.108966	1.06491	1.17853	-0.134809	0.794337	0.896084
2.09438	0.835397	-0.591208	-0.73901	0.220219	0.768723	-0.342515
0.0335491	-0.529578	0.772447	-0.485808	0.418116	0.0914907	1.19724
-0.196478	-0.686413	-0.0444547	-1.25042	-0.428983	-0.5199	-0.548215
-0.697937	-0.424554	0.377256	0.0217167	0.783858	0.366857	-1.10583
-1.03472	0.610289	-1.08175	0.141111	0.786927	1.49262	-1.09335
-1.13628	-1.02212	-1.23923	0.551079	-1.39866	0.10474	0.53792
-1.1291	0.57732	-0.7848	-0.026262	0.518986	0.126905	-2.24144
0.311378	-0.4302	-0.841886	0.92787	0.184945	0.824004	0.656334
0.966511	0.346325	-0.0844298	1.46364	-0.675765	0.612105	0.399979
-0.132423	0.758261	-1.05649	-0.303346	0.548429	-0.17922	-0.901062
0.469439	1.8615	1.96361	0.770596	2.11102	1.90121	-0.665304
-0.783537	-0.290035	-0.875845	0.0182585	-1.00814	-0.816181	-0.393082
0.427119	0.598055	0.0560332	0.0678828	0.475147	0.00390771	-1.34978
-0.364722	-0.303524	-0.291917	-0.169797	0.0366645	-0.157758	2.11752
1.9854	-0.841005	-0.0661953	-0.936934	0.122167	-1.49537	0.742504
-1.03066	-1.42843	-0.692687	-0.437728	-0.24407	-0.395766	0.0868152
-1.26512	-0.757195	-0.92726	-0.84186	-0.407302	-0.464086	0.128189
-0.330772	1.29208	-0.723592	0.239878	-1.36775	-0.615876	-1.33606
-0.547838	0.677318	-0.00951092	1.0344	0.563582	-0.279538	-0.517337
1.224	-1.00933	-0.500752	-0.17933	-0.303689	2.23785	0.299483
0.40736	-0.114278	2.2606	0.713478	1.58802	2.67508	0.46562
-1.86655	0.050912	-0.96689	0.561428	-0.125227	0.16108	-0.351302
1.02825	1.93523	1.56606	1.23415	-0.466136	1.19386	-0.986844
-0.55907	0.371091	-0.450558	-0.634285	-0.225142	-1.24793	-0.827845
-0.75103	-1.16299	-0.0723586	-0.682501	0.0850485	-0.56036	1.33942
0.782026	-0.221121	-0.747288	-0.130531	-0.372809	-1.11397	-1.16706
1.05702	-2.28034	0.693124	-2.16099	-1.37699	-0.873606	1.73054
0.949583	-0.601971	1.03664	-1.56408	-0.189969	-2.62539	-1.10585
-0.0879764	-1.00161	-0.911416	-1.07307	-1.23817	0.269249	1.04304
1.43901	0.723868	0.187573	-0.169716	1.12007	-0.760019	-0.95398
-1.16247	0.237699	-0.476271	0.2116	0.741234	1.32975	0.440104
0.564678	0.646437	0.00249184	0.726558	0.638792	1.26439	0.493058
-0.456605	0.547633	-0.916987	1.31029	-1.70901	0.50383	0.185245
-0.262949	-0.887138	-0.398708	-0.36003	-0.67006	-1.24792	0.558212
0.979506	-0.49393	0.258271	-0.266539	0.92404	-0.687997	-0.00629786
-0.575693	0.454586	-0.00726694	-0.318364	0.39504	-0.781162	0.711247
-1.20651	-0.310415	-0.269527	0.452433	0.555683	-0.152617	0.13931
0.830049	-0.144805	-0.159398	-0.652816	0.622862	-0.171841	0.9448
-0.536857	-0.539807	-0.939288	-0.106121	0.416555	0.537722	-0.188547
-0.100094	0.0864234	0.638361	-0.536569	2.11476	0.13672	-0.202607
0.655152	2.03491	0.566849	1.10535	1.07712	0.798005	-1.7105
-0.537938	-0.361142	-0.710867	-0.895021	-0.982398	-0.930109	0.129755
0.0258598	-0.325069	-1.45742	-0.789851	-1.30543	-1.31381	-0.143576
-0.583932	-0.592523	-0.811404	-1.62315	-3.3092	-2.26178	1.3303
0.274681	-0.126999	-0.0516241	0.464657	-0.347362	1.56588	0.142519
-0.166657	-0.130153	0.547233	0.556554	-0.217853	-0.917686	0.52876
0.251898	-1.9349	0.615701	-0.13481	-0.148871	1.53089	2.04979
0.192899	0.00821917	0.365106	0.0476451	0.80434	0.0756472	0.735683
-2.41222	0.162259	-0.309951	-0.0703154	0.657347	-0.433119	0.238934
-0.636555	-0.678446	-0.558994	0.562112	-0.848228	0.452518	-0.617923
-0.144246	1.05578	-0.14357	-0.355453	-0.470434	-0.766549	-0.643567
1.85753	-0.684388	1.94274	-0.460316	0.176694	-0.538267	0.382125
-0.802916	-0.951355	-0.664679	-1.23288	-0.957484	-1.89614	0.114099
1.00926	0.581421	-1.2227	0.442873	-0.686998	0.991873	0.659912
2.36274	0.475312	0.511417	-0.0601275	0.758482	0.554897	0.192179
0.288259	-0.475267	-0.195111	-0.527856	-0.679945	-1.37844	-0.828993
-1.30951	-0.0265099	-0.772053	1.568	0.363988	-0.498735	-0.385042
-0.685617	-2.63287	-0.998792	-1.58606	0.192266	-0.888359	1.32373
0.0455432	1.96996	1.54971	2.36952	-0.428407	0.0830854	1.06716
-0.28077	-1.31314	-0.650279	-1.69955	-0.198666	-1.4545	-0.0139133
-0.251138	0.326671	-0.580111	0.641442	0.481924	0.23357	-1.2273
-0.999764	-0.196719	1.78009	0.911609	1.26224	-0.120208	0.0725929
-1.46995	-1.01869	-2.1514	-0.0841408	-1.10458	0.206794	1.56276
-0.467173	0.565902	-0.451713	-1.74027	0.0450689	-1.65868	-0.505433
-0.515741	0.249079	-2.17587	-0.801178	-0.400069	0.968934	-0.226735
-0.108067	0.194693	1.4417	0.690234	1.20321	0.47868	1.95933
1.47315	0.807807	1.35129	0.956865	0.894653	-0.0456125	0.757703
1.63642	-0.187988	0.137972	-0.716952	-0.186058	0.291836	0.449795
0.633417	0.482583	-0.307911	-0.500549	0.0266584	-0.215507	0.278252
0.266662	2.1674	1.78082	1.726	0.864579	0.15391	0.529253
-0.617526	-0.840867	-0.359874	-0.625836	-0.37446	-1.70663	0.145038
0.308855	0.0717124	0.555427	0.795555	0.657789	-0.00369509	0.0501495
-0.55666	-1.38768	-0.959683	-2.03242	-1.12097	-1.91746	0.46231
-0.552238	0.346287	0.382238	0.560683	-0.494907	-0.856981	-0.460366
1.61286	1.87701	0.513702	0.792563	-1.00238	0.435879	1.82449
1.90211	0.661717	0.904864	0.23364	-0.475902	-0.555474	0.349863
0.0435305	0.446369	0.316593	0.593163	-0.971441	-0.38753	-0.844434
0.657995	-1.19201	1.20461	0.543958	-0.304275	1.04562	-0.135607
1.18404	-0.0518307	-0.140116	-0.840051	-0.150349	-0.554545	0.933069
0.266322	0.399077	0.00887057	-0.0185804	0.182171	-1.51408	-1.804
0.530172	1.36811	0.262448	0.124567	-0.00203633	0.677526	-1.00747
0.778142	-0.121413	1.37388	0.417127	0.218852	-1.3513	0.957587
-0.454152	-1.15618	-0.541699	-0.603822	-0.645254	-1.04229	0.896973
0.824116	0.777979	-0.364718	-0.53213	-0.905433	-0.180061	0.0887933
-0.930335	1.46049	-1.0017	0.420141	1.57528	1.08191	-2.49124
-0.432974	-0.917734	-0.359039	-0.207694	-0.96093	-1.05918	-0.0374025
-0.79622	0.743304	-0.786999	0.117231	0.88158	0.812266	0.0851208
0.60428	-0.113828	-0.81302	0.324247	-1.49904	-0.808291	0.716133
0.442283	-0.108722	-1.23927	-0.194807	-1.07016	-0.0578289	0.395309
-0.961606	-1.39336	-1.05092	-1.44619	0.951954	0.320809	-2.2329
-0.532214	-0.456727	-2.13595	-2.61222	-1.24018	-0.537867	0.594143
0.948021	0.185993	0.199357	0.225006	-0.0202965	1.97087	-0.0582385
-0.915423	-0.0905937	-1.73279	-1.62144	-1.39715	-1.07208	-0.304248
-1.74115	-0.368821	-1.08466	0.434701	-2.76732	0.369319	1.13941
0.455845	-0.623796	-0.274145	0.084019	-0.281196	0.481254	-0.293115
-0.35357	-0.300932	0.939109	0.634952	-1.55533	-1.76357	0.628924
-0.0938587	-0.491383	-1.75038	-0.94174	-2.86212	-0.383575	0.807883
0.427045	1.15072	-0.390852	0.721151	-1.54958	-1.25684	-0.972558
0.555688	-0.636363	-0.0387863	1.28831	-1.88826	1.13946	2.27539
-0.174529	-1.10967	0.709819	0.263499	-0.035121	-0.0386218	1.16108
-1.44161	-0.647758	-0.527241	-2.13778	-0.128945	-0.294212	-1.53555
-0.115294	-0.287298	0.0953321	1.23443	-0.485643	0.365807	-1.01611
1.45468	1.9226	1.96279	2.20103	2.04616	1.34367	-0.316418
-0.149618	-0.238445	0.469231	0.181815	0.393195	-1.35073	-1.28151
0.686487	1.3964	-1.34336	-0.813465	0.0885815	-0.740729	-0.738261
-0.756699	0.615039	-0.622187	0.383523	-0.332414	2.49847	0.357338
0.117337	1.848	-0.61387	0.583237	-0.590039	-1.16321	0.873598
0.694746	1.01121	0.127354	-0.133885	-0.547396	-0.898947	-2.50566
-0.275194	0.435553	0.167783	-0.195802	0.271542	0.404023	0.282193
-0.0796173	0.184059	-1.97922	-2.02663	-1.64596	-2.12844	-0.71965
0.706074	1.02486	0.667859	0.208366	0.502522	-0.249928	0.0419589
-0.599935	-0.680895	-0.446737	-1.14146	-0.944123	-1.28645	0.105365
-0.168305	-1.50654	2.13065	0.794258	1.32099	1.62893	0.169051
0.785183	0.766746	1.93175	1.02257	0.630975	-0.475985	0.239685
0.649736	-0.335711	-0.353246	-0.176807	0.0087211	0.363268	0.779673
-0.93354	-1.02757	0.977743	0.499386	0.700842	0.2121	0.871945
0.727918	-1.02426	-1.27768	-0.984704	-0.0227613	0.181894	0.0283367
1.58158	0.614861	0.955115	-0.951313	-0.224515	-0.545845	0.391061
1.56641	0.574264	-0.935636	0.28956	-1.05737	1.15478	0.0286066
0.43839	-0.130016	1.15244	0.699211	-0.710853	-0.961265	0.871934
0.820624	1.95348	0.142953	1.6266	1.43496	1.11457	0.238842
-0.488939	1.04021	0.152157	-0.00585438	0.632634	-0.717612	-2.69856
-2.07818	-0.0283928	-0.63674	-1.17818	-0.412021	-0.892416	0.993708
-1.72071	-0.912286	-1.61775	-1.26828	-0.723653	0.0734094	-0.851889
-0.138876	-0.42295	0.243356	0.868831	0.619295	1.11645	-0.511916
-0.852734	-0.60163	-0.387191	2.18138	-1.69582	-0.528998	0.204008
-0.165981	0.625497	-1.20927	1.51181	0.2372	-1.35456	-0.235171
-0.565354	-0.337924	0.453078	-0.223315	0.335304	-1.15835	-1.56397
-0.384188	-0.299763	-0.797122	-0.903128	-0.0539655	0.347474	0.0942319
-2.53505	0.167113	-2.36983	-1.00388	-2.24682	-0.976376	-0.71401
-0.720945	0.133546	-0.168002	-0.486906	1.63086	0.443971	1.076
0.306896	1.39677	0.391716	0.543327	2.1783	2.29207	-1.53004
1.13704	0.726614	-0.285807	0.799457	-0.728651	0.18172	-0.00472154
-0.279942	0.394375	-0.0097809	0.226357	-1.29454	-0.742915	-0.59404
0.17736	-1.15502	0.310112	0.175742	-0.268581	-0.651653	1.2387
2.63381	-0.150339	0.575033	0.359845	-0.297721	1.23321	0.966933
-0.475269	-0.458235	-0.4442	-0.141855	-0.327978	-0.730871	0.384607
-0.137512	0.421525	-0.3095	0.55867	-0.101811	0.650332	0.324291
1.85004	0.261211	0.55406	0.198229	-0.343902	-1.15213	2.21651
-0.144247	-0.923223	-0.274138	-0.0619338	-1.24691	0.351193	2.07985
-1.32017	-0.271372	-0.835782	0.292408	-0.711132	-0.923384	-0.56778
-1.12848	-0.151217	-0.952699	-0.800622	-0.289171	0.298269	0.5051
0.163741	-0.10028	1.36208	-0.69267	0.386326	-0.383404	-0.468339
1.80197	-0.269141	1.06887	1.18338	0.167712	1.71354	0.415308
0.393621	-1.82243	0.260064	-2.37194	0.747556	-2.31765	1.53794
0.777316	1.9483	0.162042	1.66528	1.23552	-0.62065	-0.427539
-0.437197	-0.0488346	0.863151	0.678082	-0.510669	-0.998111	0.720077
-0.275678	-0.240662	1.0344	-0.852558	0.59971	-0.190233	0.224537
0.727548	0.606933	0.202421	-0.714383	-1.18177	-1.49259	-0.236314
0.479724	0.292128	-0.381988	-0.345834	-2.01233	-0.433281	0.690826
-0.325114	-0.448404	-0.314325	-0.120065	0.819851	-0.910013	-1.81979
2.78349	0.936476	2.92366	1.1794	0.302454	-0.389722	0.402632
1.47006	1.02744	0.746071	-0.635351	0.437003	-0.353772	-0.0159312
1.37403	0.143724	-0.0545332	0.450854	-0.645488	-0.757188	0.452003
-1.35811	1.24841	-1.42297	-0.403961	-0.753265	-0.0339919	0.456228
-0.835556	0.949716	0.310823	0.000269909	1.70804	1.606	-0.858949
0.946362	-0.619793	0.672839	-1.20947	-0.0646479	-0.61405	-0.336457
1.01156	0.399012	-0.230021	-0.557064	0.0567501	0.42078	0.468902
0.0646672	0.548737	-0.782822	-0.382551	0.87357	1.68258	2.05658
0.344339	-0.591964	0.385841	-0.42611	0.613264	-1.13234	0.375421
-0.437559	0.160441	-0.22623	-1.23544	0.609186	0.476084	0.0461944
0.38068	1.09175	-0.544387	0.926516	0.173215	0.187293	-0.0381697
0.657913	-1.00955	0.102102	-0.308415	-0.624934	-0.311236	-0.57366
-0.322874	-0.0698549	-0.70792	-0.4241	-0.0133954	-0.291315	-0.367565
-0.141334	-0.914627	0.179744	-0.879017	-0.232525	0.163803	-0.127944
0.175423	-0.947634	-0.293031	-1.4613	-0.309679	-2.39866	0.248441
-0.250932	0.874076	-1.10563	-1.53963	0.346032	-0.136925	-0.135285
0.388398	-0.238069	-0.30106	-0.435884	0.449189	0.187359	0.42769
-0.524108	0.657814	0.0594361	1.65052	0.214487	0.314494	-0.149086
-1.27491	0.723698	-0.80755	0.343943	0.384597	-0.368627	-0.727838
0.0944639	0.277645	-0.435059	0.364919	0.447022	-1.48237	-1.28878
1.10753	0.261305	0.854418	-0.552574	0.575936	-0.834102	1.01517
0.0105213	0.133299	-0.698156	-0.655963	-0.743763	-0.806079	2.05137
0.869805	2.41159	1.26826	2.57713	0.598811	1.62958	-2.28266
1.16594	0.18793	0.408302	1.27522	-0.846649	1.31655	0.780018
-1.68084	0.281358	-0.648851	0.158933	-0.300294	-0.600906	-0.839514
0.292498	-0.694874	-1.03416	1.12812	-2.78016	-0.783362	-0.0134416
1.17873	0.292288	-0.473291	0.257339	0.763718	1.94622	0.538595
-0.483134	1.48729	-0.815289	-0.169702	-0.0641642	-1.44311	-1.92464
0.763553	0.750718	0.629999	0.921276	-0.508321	0.0246777	-0.254598
-1.17804	0.407408	0.370175	0.839859	0.66506	1.0647	-1.7076
1.86922	-0.0824473	2.4103	1.80809	-0.22531	1.3193	1.59142
0.908077	0.70123	1.44592	1.64613	-0.0787312	-0.728034	0.714887
0.354753	0.814893	0.541113	0.536142	0.517419	0.153518	-0.234738
1.06834	-1.84005	1.46301	-1.78932	-1.02338	0.540617	0.768206
-0.604135	0.580896	0.229484	0.496593	0.525844	0.320147	-0.768794
0.164933	0.766784	-0.22709	0.286851	-0.525214	-0.742589	-0.58603
0.394161	-0.25313	-1.10332	-0.836311	-1.78909	-0.816809	-0.772732
0.943506	1.04329	-0.0578747	1.03948	-0.222141	0.480221	0.931842
-0.557553	0.26844	-1.57021	-0.530118	-0.78159	-0.53459	-0.423222
1.05413	0.532712	1.18073	0.133483	-0.138985	-0.157392	-0.713103
1.38589	1.2696	-0.773918	1.22085	-0.460804	1.34679	0.358048
1.56971	0.546583	1.23975	1.78096	0.0574223	0.361296	2.19731
0.101822	0.212406	-0.422501	-0.490418	-1.46609	-1.7077	2.36746
-0.00726792	-0.0741317	0.295021	-0.176372	-0.987499	-0.817834	-0.929219
2.42125	-1.65606	0.602571	-1.09348	-0.625437	-0.0872316	1.25556
-1.9564	-1.06123	-1.97861	-0.298282	-2.06876	-0.878415	0.52561
1.35984	-0.786654	3.08604	1.42376	-0.127495	0.443163	-0.20464
-1.1058	-0.619551	0.119797	-1.49883	-0.841237	-1.61283	-1.81211
-1.32861	-0.397983	-1.03103	0.954048	1.0099	0.180121	-0.167037
0.0923051	0.145086	0.58674	0.0212081	0.840638	0.225619	0.0281362
1.45775	1.21723	-1.3644	-0.94298	-0.143746	-1.79044	1.33597
0.839515	-0.410837	0.437484	-0.621735	2.21378	1.03767	-0.904135
0.931053	-0.778267	0.559735	0.408996	0.637172	1.21081	0.363101
0.971205	-0.542254	0.0897286	-2.28562	0.297092	-1.04849	0.234528
0.89915	1.21019	1.39116	1.17408	2.63662	1.55625	-1.47399
0.35353	0.823215	0.589885	0.515955	1.69144	2.08959	-1.24732
-0.536833	-0.0233613	-0.308181	-0.497349	0.433427	-0.171927	-0.47004
-1.16497	-2.64372	-0.295369	-1.71738	0.135148	-0.0424813	1.28716
-0.0548643	0.241885	-0.308837	0.0351405	-0.974024	-0.0294449	0.316515
-0.147676	-0.560091	1.08934	0.178196	0.195743	0.08106	1.21322
0.436884	0.407331	0.301871	-0.390588	-0.342809	-1.05741	0.157149
-0.667837	-0.0992859	-1.05297	-1.12853	0.0415324	-0.616122	-0.0960909
-0.525616	0.413388	0.656344	0.912545	1.22792	1.02755	-0.157326
0.841242	1.12754	0.360072	0.411579	-1.11043	-1.17801	-0.118355
-1.00337	0.267628	0.295525	1.02014	0.48284	-0.552274	-1.23504
0.394697	1.11476	-0.505097	0.899166	2.09078	1.36197	-1.63371
0.107118	-0.714675	0.125815	1.04822	0.494697	0.308306	0.877114
0.533028	-1.54946	0.543393	2.13412	-1.18085	-0.206415	0.920645
-1.2187	-0.338683	-0.416862	0.409295	1.11471	0.1176	-1.27832
1.01074	-0.605167	1.1496	-0.114703	-1.05308	-0.293298	1.20841
1.26654	0.661479	0.368817	-0.0859613	0.481909	1.05441	0.917027
-1.26292	-0.0461343	-0.952339	0.9445	1.1525	0.347662	-0.462562
-0.533918	0.440986	0.580663	1.79489	-0.573414	0.522876	1.33267
0.37498	-0.0650561	0.503766	-0.178669	-0.0738725	-0.449293	0.744478
0.190216	-1.25685	-0.733241	-0.337812	1.58275	1.56156	0.782949
1.18955	1.50036	1.22309	1.5181	0.781528	1.1186	0.815764
-1.15025	0.213247	-0.982972	-0.351039	1.62702	0.784517	0.0721838
0.140848	-0.0551676	-0.0092605	-0.127776	0.612748	0.547102	0.347805
-2.99881	0.69401	-2.93756	-0.112857	-0.724742	-0.060491	-0.00352043
1.16701	-0.76219	0.359638	-0.242277	-1.13227	-0.825605	1.79899
-0.319858	-1.94497	-1.72079	-0.736304	-0.515964	0.286368	-1.06105
0.156305	1.81301	0.413639	0.298295	-0.989244	0.435275	-0.734418
-0.123953	-0.427564	0.682445	0.496193	-1.35591	0.0145832	0.476215
2.72608	0.125746	2.73336	-0.346264	1.61193	0.0508391	1.36283
1.59419	0.482587	0.206006	-1.10866	-0.253127	-0.559289	-1.87143
0.318337	-0.493903	0.601289	0.328078	0.93079	-0.0326284	-0.511702
-0.54428	-1.87661	0.366798	-2.03367	-1.03241	-1.76522	1.84731
-0.720924	-0.202691	0.167102	-0.727643	-0.788885	1.37696	0.643211
1.37654	0.0770938	-0.171283	0.960437	-0.424631	0.381974	1.09575
0.337779	-1.16515	-0.265115	-1.06566	-0.553653	0.0857111	0.762648
0.522723	2.07723	-0.550533	1.30105	0.943913	1.34674	-2.38212
-1.20113	-0.184675	-0.622527	0.57437	-0.445946	-0.661914	-0.205924
0.766124	-0.203066	1.81962	-0.00893251	1.36994	1.44683	-0.0995333
-0.382862	-1.84545	0.884121	-1.20072	0.862414	-1.0719	-0.471616
-0.343644	0.307438	-0.555553	-1.0625	-0.622715	-1.12134	-0.0534044
-0.0266066	-2.32442	-2.09697	-2.33558	-0.875519	-0.866049	1.45716
-0.0311462	0.384	0.172477	1.20369	0.727192	1.17469	-0.135843
-0.68863	1.05223	-0.200515	1.06927	0.59614	0.226649	-2.17498
-0.981363	0.245502	-0.147014	0.465813	-0.372005	-0.58809	-1.08801
1.02571	-1.52527	-1.90604	-1.37081	-2.56643	-1.333	-0.0630518
-0.666137	0.671713	0.254923	0.0652394	1.33712	0.93721	-0.741202
1.50979	2.16315	0.881672	1.00501	0.436488	-0.128794	-0.50715
-0.51583	0.48827	0.419228	0.378101	0.259778	0.654716	-1.58036
0.174343	0.141359	0.459267	0.318931	-0.0957848	0.720689	0.318874
-0.280082	-0.608359	-0.286374	-0.042329	-0.590602	-0.352995	-0.688135
0.0595078	-1.78446	-0.919243	-2.21358	-1.38013	-0.851491	1.13508
-1.39668	-1.04568	-2.66151	-2.51135	-1.89605	-0.737897	0.683669
0.32849	0.440605	-0.753191	0.68468	0.269227	0.458411	-0.745445
0.0185282	0.481406	-0.860377	-0.442457	0.475405	0.489979	-0.834934
2.3394	1.25069	0.648094	-0.493256	0.156223	0.834651	-0.662155
0.585786	0.512633	1.46368	0.441981	0.677163	-0.313229	0.258266
0.799363	0.884222	-1.13743	0.595437	0.170041	2.01957	0.207769
-0.032589	-0.560953	0.563373	-0.142844	0.544943	1.05292	1.52428
-0.0375133	-0.225445	0.975834	1.21751	-0.564395	0.837292	1.53281
-1.6267	-0.954042	0.374865	-0.817062	-0.787149	-0.48561	0.159606
0.573298	0.0910483	2.43113	0.123483	-0.587983	-0.906592	-0.250449
-0.166927	1.48236	-0.0713673	4.23275	1.33729	1.80195	0.607149
-0.879217	0.000979207	-0.0201547	-1.25998	0.358069	-1.21389	-0.00903903
-0.358435	0.304392	0.386344	-1.04578	-0.470665	-0.0325092	1.17131
-0.401081	-0.359871	1.25851	-0.194215	0.155888	-1.09454	-0.755039
-0.949129	-1.09745	-3.08051	-1.50905	-0.131635	1.45308	-0.205223
0.458912	1.5652	-0.806026	-0.303451	1.34028	0.0659285	-1.08704
-0.32484	1.13793	-0.751875	0.491498	0.864624	2.25907	-0.801997
-0.958141	-0.39046	-0.781441	-0.578906	0.122358	-0.31737	0.790305
0.417195	-0.0317057	-0.0955483	0.975781	1.22268	1.26702	-0.173606
0.566402	0.835413	0.324512	0.301352	-1.88161	-0.651183	1.22715
0.427001	-0.328427	1.61179	-0.658541	0.719315	0.0161784	-0.0208786
-0.789801	-1.55125	-0.637276	-0.299862	-0.44689	-1.1022	-0.21598
0.285263	0.2186	-1.05949	-1.44041	-0.436896	-0.83847	0.391998
2.21743	-0.769985	-0.262399	-0.843133	-1.03757	-0.0602613	-0.0477722
0.0398999	1.39084	1.71215	0.996194	0.449649	-0.824977	-0.137576
0.767759	2.34773	-1.45474	-1.13233	1.10813	0.510653	-1.32892
0.139684	-0.0216622	0.134912	0.598899	-1.07224	0.300898	0.944898
-0.698638	3.45348	-1.50927	2.49358	0.0525068	2.97514	-1.60627
-1.02919	-0.721321	-1.58578	-0.111323	-0.264264	0.532134	0.856525
0.887044	2.05597	0.218977	0.250894	-0.367839	-0.784684	0.214298
-0.267399	0.119309	0.861706	0.17037	0.496729	-0.207698	0.19453
-0.748885	-0.465855	0.942104	0.751472	-0.107431	0.708199	-0.512567
0.137058	-0.261945	1.23736	0.506265	-0.89014	-1.2209	1.24991
0.347075	-0.124494	0.87298	1.10363	-0.798698	0.360138	-0.419173
0.476511	-0.361466	0.0408676	0.266844	0.53939	0.272192	0.251186
0.859215	-1.44538	1.09924	-0.421617	0.123195	0.646336	1.5148
0.0301283	-1.34901	-1.07986	-2.01332	-0.154288	-0.760351	1.05293
-1.54773	0.350341	-1.32303	0.101659	-0.140319	0.0292235	0.870607
-1.12912	-0.159927	-1.66565	0.0481451	0.0399524	1.11739	1.03242
0.0103227	1.4042	-0.617159	-0.375878	0.0301115	-0.670512	-1.27572
0.0280146	-0.849755	1.25707	1.58082	0.169655	-0.137465	1.91996
-0.754102	-1.17433	-0.0189087	-0.357723	0.184735	-0.0494436	-0.917686
0.470915	-0.26986	0.600735	0.160461	-0.292925	0.700859	-0.19119
1.36354	-1.30974	1.00362	-1.04084	0.557064	-0.883305	0.308197
-1.1343	-0.160083	-0.210357	-0.0852898	0.577594	0.805835	0.825177
0.927671	-0.96974	1.83885	0.623545	0.60687	0.485855	2.22193
1.12636	0.31404	0.471617	-1.42828	1.5264	0.0752254	-1.61267
-1.02016	-0.119387	0.968393	-0.0759213	0.535942	-0.0645007	0.953881
-0.255688	-0.19321	0.689744	0.0208164	-1.37628	0.680561	-0.405708
2.09932	0.218136	1.12893	-0.604108	-3.35787	-0.742542	0.343366
0.404421	0.7581	-0.384561	-0.198821	1.12072	0.325092	-0.114263
-1.05813	-0.798627	-1.37997	-0.773178	-0.369299	-1.81507	-1.84297
1.6542	1.7361	2.20616	1.50097	-0.538155	-0.765624	1.39084
0.660343	1.34347	-0.394958	0.845583	0.373488	-1.21768	-1.21695
-0.0605944	-0.241818	-0.219325	-0.317929	-0.49305	-0.290064	0.148653
-1.0569	-1.88486	-0.482084	-0.554276	1.05045	0.279997	-0.115974
0.0594881	1.29928	-0.129817	1.45268	-1.05316	-1.72417	-0.191406
-2.3664	0.0417809	-0.342321	1.60004	1.91744	1.29354	-2.26257
0.23189	-0.321942	-1.75061	-0.701696	-0.756418	0.538488	0.0242189
1.14025	0.0435951	1.48017	0.490465	1.47876	0.731264	-0.45073
-0.30142	-0.0339959	0.202948	0.83483	0.134479	-0.514072	0.244049
1.22335	2.33086	-2.60191	-0.542284	-2.44441	-1.41378	0.166217
-1.35529	-1.30997	-0.128014	-0.586867	0.892536	-0.0983704	-0.097846
0.0230536	1.38912	0.366307	-0.0650518	1.76417	-0.589056	0.357144
0.586713	-0.861712	0.0461054	0.222655	1.09863	1.35709	1.08981
-0.664808	-0.225553	-0.153859	0.297227	0.218386	-0.177075	-0.628533
0.0198075	-0.0990445	-1.1847	-0.279249	-0.990663	-1.1759	0.459303
-0.646254	0.0656239	0.862331	0.666729	0.111576	-0.0860618	-0.000232692
-0.759789	0.278469	-1.60807	0.06578	-0.254612	-0.634104	0.765439
-2.04343	-1.76662	-1.30444	-1.70177	-0.293811	-1.03556	-0.0515512
-0.669106	1.88572	0.357897	2.32007	0.895351	-0.508189	-2.5894
0.550723	0.695144	0.210678	-0.796609	-0.146665	-1.70779	-1.01574
-0.188031	-0.0133235	-1.28713	-2.34974	-0.436559	-0.641265	-0.648277
-3.56122	-1.56279	-1.78413	0.370143	-1.23116	0.0986766	-1.47588
-0.534062	-0.779214	-0.397752	-0.660717	-0.878067	-1.14874	1.07977
0.904499	0.486234	0.0748544	0.460479	0.517046	-1.74048	1.22397
-0.0769521	-0.298484	-0.522245	-0.574818	0.529175	-0.826608	-0.548556
0.624511	-0.407261	-2.16621	-2.01272	0.0755183	-0.321896	-1.57604
-1.25343	-0.00350907	-1.10725	0.346205	-0.389381	-0.208052	-0.285246
1.78526	1.73108	-1.12475	-0.147474	-0.865472	-0.883468	-1.10967
-0.291336	-0.877573	1.02134	0.150789	0.32035	0.598144	1.00873
-1.39323	0.100083	0.0223102	-0.715954	-0.748087	-0.815924	0.58632
-0.878374	0.384568	-0.0588206	0.358389	-0.702079	-0.449242	-0.352374
0.919111	1.43351	0.428768	-0.106592	0.931362	-0.677787	-1.20826
-0.965051	-0.722504	-0.545853	0.329907	-0.714758	-2.11818	0.261178
0.587409	-0.925102	1.14932	0.110008	1.20301	0.530737	1.07085
0.460525	0.338873	-0.813818	-0.414114	0.0305037	0.235181	0.022693
0.229807	-0.803411	0.231021	-1.58472	1.76567	-0.522058	0.488451
-0.00183305	-0.27251	0.240726	-0.0370873	-0.223505	-1.06626	0.298441
-0.432615	-0.192615	-0.980792	-2.43235	-0.520267	-1.24072	-1.07656
-0.139882	-0.132784	-0.466276	-0.206215	-0.95041	-0.978446	-1.21678
-0.707434	-2.15856	-2.18264	-2.2303	-1.42705	-0.900736	0.88188
0.151999	-0.00109231	0.968282	0.808869	-0.214536	0.367402	0.78932
0.45815	-0.0282585	-0.402227	-1.44707	-0.261065	-0.678424	-0.292672
0.559282	-0.28664	0.211578	0.275139	-1.79958	0.86526	0.214806
1.14077	1.13611	0.711854	1.16683	0.828665	2.60448	1.91036
-0.204309	-1.06947	-2.08825	-1.04793	0.188255	-0.780355	-0.379654
2.23789	1.15546	2.13895	1.14014	-1.4883	-0.841271	0.61186
-0.12664	0.817191	-0.289059	0.0280617	1.18767	1.11368	-1.2184
1.67691	0.203772	-0.965427	-0.48714	-0.754624	0.142616	0.662661
0.809799	1.49349	-0.203511	0.331646	-0.951587	-1.84095	-0.243797
-0.658924	-0.440093	-0.2788	-0.580661	0.688335	-0.27438	-0.934712
-1.04309	1.49683	0.0647906	1.24194	0.684986	-1.40046	0.384608
-1.23624	0.327129	-0.226659	1.29583	-0.184608	-0.355627	-2.08765
0.790623	-1.04174	1.36141	0.394947	0.282873	1.77474	0.601453
0.360166	0.337262	-0.346111	-0.170311	-0.12056	0.250261	-0.928424
-0.893153	0.365568	-0.348094	-1.3875	0.305748	-1.07953	-2.13251
-0.269121	-0.634328	-0.0175984	1.14382	0.00725461	0.644065	0.711427
0.814185	-0.192665	0.80333	-0.0500666	0.00697926	-0.915606	-1.18656
0.876385	-1.52405	1.28107	-1.61133	0.754685	-0.104511	0.795842
-1.3446	0.455321	-1.08277	0.471789	-0.388505	0.596425	-1.77968
-1.87982	-1.79299	-2.97128	-1.08542	-1.64899	-1.04726	-0.688292
1.86236	-0.516801	-0.546553	-0.217495	-1.99959	-0.544288	1.51937
-0.333444	0.739092	0.172059	1.05259	0.92938	0.548939	-1.12749
-1.26982	-0.052081	-0.366526	1.59343	-1.30306	0.220614	0.559865
0.834544	-0.679107	1.52192	-0.884972	1.71802	0.191091	-0.807081
-0.0699182	0.376905	-0.44905	-0.178545	0.0497875	1.29446	0.465644
0.673629	0.910676	0.457509	-0.771747	-0.27731	-0.431912	-0.705445
-2.01493	-0.949295	-0.413141	-0.512502	-0.213858	-0.919545	0.094247
0.402399	0.952563	-1.32925	2.37614	-0.631647	2.59749	0.441144
0.79465	0.953048	0.896937	0.623569	-1.08625	-0.151982	0.251008
0.755346	-1.34866	1.32237	-0.110173	-0.574003	0.795227	2.38414
-0.489209	-1.94635	0.592984	-0.62067	0.0208497	-0.181456	0.17712
-0.215138	0.477392	-0.584205	0.761109	0.685054	0.67776	-2.33263
-0.535719	-1.1821	-0.023262	-0.605975	0.218205	1.05042	-0.0287804
1.30662	0.837463	-0.846589	-0.467432	-1.20054	-0.842459	-0.754579
-0.643139	0.102366	-0.525997	-0.197493	1.17762	0.629461	-1.44196
1.21114	1.16443	0.516824	-0.227385	-0.87204	-0.134521	-0.625544
0.516715	-3.48901	1.20086	-1.77438	-1.69462	-0.910382	1.80453
-1.0865	-1.201	0.163329	-1.89852	2.44244	-1.16977	-1.82004
1.25538	0.35966	1.04466	0.991745	-1.93994	-0.360457	0.599341
-3.33036	0.274213	-2.13856	0.308052	0.983993	1.05713	-0.927584
1.33882	-0.888351	1.05755	-0.707662	-0.0637312	-0.168036	1.18733
-0.480113	-0.463237	0.382333	1.26294	-0.0525985	0.757177	-1.63498
-0.101388	-0.0241354	-0.532596	-0.281551	0.618366	-0.0922592	0.231869
0.501317	0.157695	1.36934	1.57656	0.991526	1.36682	-0.27007
0.044854	0.609228	-0.645242	-0.147805	-0.341784	-1.38295	-0.906355
-0.280792	0.1668	1.46989	1.38564	1.71554	-0.0902001	-2.02088
0.613822	1.75898	0.438009	0.287815	-1.13073	0.164507	0.647439
-0.434651	-1.78053	-1.26255	-2.7613	-1.48818	-0.446171	0.263306
0.0510428	0.0753428	-0.392423	0.333479	0.204663	0.485965	-0.652554
-0.809384	0.668907	0.128815	0.251768	0.776874	0.609152	-0.580756
0.509846	-0.395704	-1.86822	-2.35869	-3.37356	-2.86216	1.10762
-1.25656	-0.25557	0.178326	1.49538	1.00507	0.416953	-0.0823746
-1.07083	1.60178	-0.107693	1.72985	0.915525	0.926392	0.470976
1.01508	1.08244	-0.147218	-0.339045	-0.266176	-0.86388	0.381226
0.913655	0.563739	1.64638	1.75707	0.364783	1.38521	-0.365854
-0.839319	0.550487	0.628268	0.889209	1.09893	1.68281	0.344482
0.70531	-0.679894	-0.175532	-0.343007	0.423388	-1.65815	0.166013
-0.596874	0.991517	-0.421552	0.91029	-0.22211	0.37155	-1.54858
0.13369	-0.61383	0.499713	0.319736	0.0207957	-0.494504	0.415908
0.396872	-0.193206	1.51198	-0.381702	1.24455	0.0708881	-0.848202
0.481627	-1.05295	0.168536	-0.193344	0.476699	-0.309175	-0.102502
-0.79858	-1.68675	-0.289484	-0.678444	1.14687	1.29828	-0.463898
0.395998	0.230962	-0.829133	-0.487352	1.19829	0.830588	0.825045
-1.19705	-1.58986	-1.47774	-1.02711	-0.674433	-1.56836	0.255697
0.497795	-0.183312	-0.371536	-0.674543	0.0325722	-1.42673	0.00938294
0.176042	1.32931	-1.31736	-0.388605	0.189578	-0.0746336	0.160728
0.155493	0.0655982	0.48442	0.134743	0.0850005	1.54546	1.41589
-0.870396	0.233287	-1.04411	0.149923	-0.0920143	-0.017073	0.644195
1.09422	-0.033876	0.696648	0.320239	0.356577	1.48638	-0.274079
1.64294	-0.206984	0.330534	1.60395	0.539882	0.53105	-1.26072
-0.46765	-0.996839	-0.00721932	-0.316765	1.72774	1.2903	-1.98467
1.29694	1.14815	0.47527	0.550494	-1.02493	-1.18768	-1.20092
1.05011	-0.190176	1.56224	1.62106	1.41682	0.372123	-0.843439
0.776392	-0.433237	1.00024	-0.562155	-0.213728	-0.344139	0.667928
0.545096	0.980536	2.02384	0.487036	0.807671	-0.389441	-0.164552
-1.08763	-0.093422	-0.688824	-0.843597	-1.49442	-3.15571	0.530302
0.00117744	-0.647725	0.0585348	0.454853	0.375127	1.67832	0.761943
-0.48691	-1.62054	-0.0711827	-1.32259	0.433003	-0.0693427	-0.871009
-0.564196	1.4709	-0.997322	0.772119	0.802591	0.991615	-0.380989
-0.106532	1.53018	-0.241474	0.6501	1.20106	1.22188	1.71388
-0.316417	-0.323226	-0.667209	-0.130285	-1.08404	-1.33573	0.219833
-1.0299	-1.58154	-0.375361	0.0205825	-1.72971	-2.31638	-0.466971
0.760165	1.14219	0.305026	0.840329	0.010497	0.706394	0.357905
0.561508	0.153604	-0.351397	-0.506188	-0.0965328	0.308157	0.180937
1.39992	0.30032	1.6497	1.34878	-1.56116	-1.31868	1.01282
0.219783	-0.645531	-0.101295	-0.482777	0.783496	0.0104701	0.23264
-2.76919	-1.37803	-2.69992	-1.73906	-3.65479	-2.79233	0.259552
-0.188364	-0.777967	-0.313294	-0.181192	-0.720511	0.501111	-0.44298
1.44586	2.49332	2.2454	3.00779	0.979125	0.272218	-0.18507
0.718014	0.408942	0.385737	-0.248292	-0.421053	-0.830365	-1.04163
1.30595	1.71576	1.06458	1.3224	0.981347	0.378735	-0.247921
-0.229966	0.145063	-0.126956	-0.125969	-0.49292	0.0208805	0.41172
-0.440798	1.23108	0.83477	1.12048	1.53255	2.10929	-1.4596
-0.397329	-1.80625	-0.508323	0.553681	-2.27107	-0.486139	2.5346
-2.15781	-1.27792	-0.981446	-1.17443	0.690473	-0.594001	0.373797
-0.241624	2.28167	0.106957	2.24951	-0.268546	0.200597	0.11892
-0.960144	0.141824	-0.848875	0.0455953	0.358654	0.940254	-0.31997
1.93199	1.61191	2.12986	1.92112	0.201429	2.25721	0.653155
-0.446537	-0.864518	-0.228148	-0.216887	-0.650232	-0.754259	-0.234068
-0.761284	1.05637	-1.63557	0.427562	-0.440487	-0.246794	-0.712766
0.252365	0.127522	1.89601	0.396292	1.42127	0.981674	1.19161
0.10267	0.968584	0.890099	2.31398	1.66655	1.51151	1.73134
0.218862	-0.0959748	0.335589	-1.61225	-0.734958	-1.50157	-0.347733
-1.42353	-1.91378	-0.813047	-0.248358	-1.15384	-0.02436	0.11515
0.463447	-0.101051	0.36818	0.277925	-0.741046	-0.547682	1.47845
-1.12806	-0.118459	0.442965	1.76938	0.701348	0.466668	-0.0579424
0.598091	0.184536	-1.39072	-1.21674	-1.42046	-1.67716	0.655643
0.128103	-0.360194	0.110557	0.160058	0.491271	1.23016	1.5735
1.33703	-0.796087	-0.746785	-1.14028	1.27757	-0.399511	1.61255
1.26967	-1.08641	-2.00859	-1.95745	-1.0361	1.56999	0.747088
-2.39694	1.98118	-2.49078	0.734218	-2.77263	1.13984	-1.00291
-1.14958	0.25541	0.0595808	-0.675958	0.576943	-0.434706	-0.22262
-1.60539	-1.00952	-0.374113	-0.473992	0.443973	-1.571	-0.37898
-0.281371	-1.21217	-1.67516	-2.88208	-0.740655	-1.89488	0.552772
-0.227601	-1.07655	0.293223	0.92862	1.81954	0.534035	-0.497377
-0.869846	-0.0562421	-2.04209	-0.568154	0.129306	0.304006	-0.383058
-0.0731884	1.50674	0.572921	-1.29506	-0.0960463	-1.32309	-1.90164
0.880993	0.461968	0.363531	2.30234	-0.990573	-1.37999	1.75567
-0.0600597	-0.291601	-1.18945	0.149626	0.344348	-0.429617	-0.447123
1.95518	-0.0833227	2.19947	-0.614629	-1.98545	-2.16447	1.06397
0.0682846	0.154668	0.44026	-0.299636	1.75062	0.626224	-0.644984
-2.82366	0.396601	-2.63078	0.24782	-1.01757	-1.05924	-1.56938
0.972084	-0.915607	0.0797893	-2.53642	1.00383	-1.73656	-0.329929
0.520447	-1.55077	0.173124	-0.422543	0.584081	-0.16753	-0.504919
-1.59939	1.01206	-0.167665	-1.08834	1.17561	0.292731	-0.375749
-0.906879	-1.1202	-0.804465	0.405195	-1.08863	0.131252	0.811985
2.0508	-2.57587	0.617798	-1.32241	0.00580726	0.391169	0.485418
0.293998	0.5308	0.683816	1.00015	0.897382	0.65091	-1.18236
2.6164	1.11936	0.744851	0.723594	-0.657099	0.589055	1.2116
0.759365	0.263811	2.95273	0.706996	2.37815	3.27283	0.674856
0.820611	-0.564603	1.38383	-1.29994	-0.606703	-0.797621	0.836114
-0.807512	0.0208359	0.11937	0.40068	0.370328	0.000722904	-0.535332
-1.61274	-0.373181	-0.159829	-0.962936	1.89156	-0.661775	-2.41839
-0.789751	0.964352	-1.31712	2.06774	0.661532	3.61391	0.0213411
0.0374379	0.965229	-1.06943	-1.58337	-2.34434	-0.78884	2.67696
-0.179552	-0.827467	-0.737984	-1.16478	0.826428	-0.0477341	0.768208
0.140301	-0.603399	0.864245	0.280355	0.275999	0.796833	1.49275
-0.738683	0.290349	-0.563232	-0.546054	1.18149	0.793981	-0.304509
0.57484	-1.15035	1.80232	-1.13747	-0.305408	1.17229	0.682153
0.407894	0.157346	0.00945897	0.893354	0.639281	2.97918	-0.795366
-0.120167	0.00785387	0.55504	0.0378362	-0.21887	-0.636221	0.919577
0.0157382	0.79097	0.661738	1.15161	-0.156106	-0.38462	2.27482
-0.513388	0.160111	-0.420268	-0.463144	1.36957	0.0947844	-2.62525
-0.805604	-0.221132	-0.721687	0.785271	-0.536033	0.192749	1.88772
-0.865895	1.31554	0.704787	1.15757	-0.758754	-1.00667	-0.892674
0.541845	-0.519251	0.425232	-0.186537	-1.19164	0.402924	0.0170406
0.619824	-0.457412	0.107271	-0.243516	-0.979116	0.249495	1.13344
1.63634	0.564137	1.32336	0.673255	0.848209	-0.793467	1.29189
0.213944	-1.01	1.11593	1.22382	0.205549	-0.577676	1.45994
-3.13395	-2.41576	-1.02403	-1.20891	-1.48571	-1.08258	0.505392
0.217163	-0.104998	-0.529079	0.617617	-0.633311	-0.0857201	-1.39118
1.28683	1.94564	0.96905	2.08567	0.985691	0.443553	0.864736
-0.961274	-0.409769	-0.722329	0.0773783	-0.456504	-0.626916	-0.404103
0.379663	-1.45511	-0.0763038	-0.98679	-1.86707	-0.703158	0.896358
-0.294157	0.57409	1.89683	-0.83811	0.790306	0.0946643	-0.224362
-2.23778	-1.01422	-0.995056	0.22956	-0.556538	2.04572	0.936948
-0.43274	-0.331399	-0.357093	1.07438	0.770147	1.16501	0.493558
-0.108269	1.62511	-1.13253	-0.321084	0.515324	1.21624	-1.7579
-0.535553	-0.177283	0.387163	0.0550021	1.34281	0.722735	0.761723
2.9506	1.76442	-0.114687	-1.66072	-0.00193469	1.08546	-0.888045
-0.579039	0.764764	-1.29487	0.357216	-0.182252	-1.00552	-0.747726
1.53057	-0.824768	1.13523	-0.172633	-0.152218	-0.626193	2.50705
0.833873	2.89688	-0.0222114	2.16722	0.946705	0.318608	-0.945021
-0.095091	0.120653	-0.544423	0.535352	-0.332777	0.244839	0.122283
1.86983	-1.12573	1.09881	-0.600961	0.345215	0.395138	2.08155
-1.9171	-0.658295	-0.624652	-0.816062	-0.799357	-0.141094	-0.308289
-0.595816	-0.754821	-1.14755	-0.654892	-1.42361	-0.268135	1.16837
1.0851	1.46155	0.288992	0.199696	0.662084	0.0279941	-1.22175
-1.19716	-0.0866776	0.4982	0.418973	0.868198	0.120008	-0.0529739
0.342004	0.856039	1.39889	0.442684	1.22912	1.18625	1.24434
0.555993	0.953538	-1.44628	0.323126	-0.260236	-0.53517	-2.31088
0.421156	-0.791044	0.219055	0.224765	-0.337917	-0.166649	-0.105132
-1.38163	-0.175187	-1.27821	-0.923468	-1.35137	-1.40958	-0.692094
-1.80428	-2.27809	-0.785707	-1.47051	0.815431	-0.464598	-0.348831
-0.793067	-0.142213	-0.172194	0.169079	0.0108545	-0.242562	0.80512
-0.57611	0.368638	-0.056864	-0.371134	-0.0772691	-0.977273	-1.2243
1.08123	-0.537497	1.45307	0.277453	-0.498768	-0.789163	-0.575679
-0.800167	-0.615966	-0.418276	0.0775993	0.330139	-0.983924	-0.272623
-0.486636	-0.911035	0.830835	0.965067	-1.27416	1.44114	0.947755
-0.898928	0.817573	0.408417	2.13485	1.25363	0.780766	-0.267393
-0.0298558	-0.0580507	1.51245	0.189859	0.131862	0.999497	1.06216
-1.55602	-0.853904	-1.33054	-0.0737936	-1.22834	0.577192	-0.0825199
-2.31164	-0.881175	-1.78266	0.145732	-0.46465	-0.249237	-2.03059
-1.02378	1.35048	-0.135454	-0.0277852	0.755936	-0.897637	-0.984593
-1.26339	-0.191607	-0.38806	0.650681	0.212361	0.983597	0.768957
-1.26544	0.367977	-0.461291	-0.3671	0.926445	-1.03859	-0.390358
1.78224	0.842067	2.23903	1.42312	1.94309	2.30517	-0.512446
-0.108881	-0.624172	0.360889	0.199805	1.0748	1.15679	0.630226
-0.0601642	-1.65997	0.261113	-0.758659	-0.406612	0.0452659	0.163192
-0.0583785	0.968185	0.770408	0.651317	1.25602	0.693128	-0.178124
-0.779558	-0.915478	-0.448315	0.231901	-0.264016	-0.338157	-1.00733
1.1674	-0.0861711	-0.109944	-0.0283723	-1.15161	0.690042	0.67505
0.128023	0.33687	-0.398756	0.801959	-0.567985	-1.1569	-1.35455
0.235948	-0.793007	-1.07888	-0.151984	0.252613	1.26142	1.04241
-0.373049	0.859865	-0.516587	-0.770716	0.462969	-0.16756	0.105362
-0.454331	-0.745181	-1.1431	0.369599	-0.206012	0.323986	1.09891
-0.872677	-1.34158	-0.61445	-3.85483	-0.991966	-2.36396	-2.40848
-1.94055	-0.276271	-1.38359	0.436267	-2.05631	-1.04257	-1.34479
-1.32322	-0.851371	-2.3834	-2.59969	1.29449	-0.0163803	0.735159
0.748667	-0.380312	1.95078	-0.315891	0.529507	-0.0771765	1.17156
-0.340418	-0.369504	-1.82083	-0.295884	-0.678947	-0.80251	-2.21652
-0.387455	-1.3472	-0.804493	-2.24131	-0.572425	-1.14486	0.441609
0.301832	-0.0652822	0.0980213	-1.33001	-0.234955	0.317219	1.09962
0.422912	-0.703995	0.584574	0.476984	-0.702628	0.0493182	1.42379
-0.748655	0.420067	0.105035	0.245586	-0.165338	-0.324867	0.742045
-1.17642	-0.763326	-1.25162	-1.30842	-0.855196	-1.76136	-0.697108
0.931955	0.483768	0.132609	-0.107022	1.20582	0.665706	-0.0443757
-0.519021	0.116973	-0.519842	-0.299994	0.0276393	0.781555	-0.319209
0.446756	-0.272761	1.73945	0.521019	-0.227412	1.08832	0.287873
0.901367	-0.514536	1.08681	-0.0448187	-1.51556	0.576434	0.730468
-0.427915	0.59296	-0.19658	-0.300414	-0.3274	-0.846135	-1.48969
-1.01383	0.490502	-0.626223	-0.0169659	-0.0737887	-1.27999	-1.49309
-0.227742	0.210985	1.06438	0.945559	-1.01126	-0.266636	1.29864
0.110756	-2.05285	-0.83192	-2.24863	-3.06009	-1.80677	-0.0378752
-0.304361	-0.678081	-0.284917	0.500221	-0.354659	-1.69144	1.59902
-1.62491	1.13678	-1.35629	0.697571	-0.973568	-0.0523225	1.09916
0.513097	1.4238	-1.08034	-0.124625	-0.376749	0.656706	0.881657
0.48089	-1.5058	-0.896915	-1.27713	-1.52943	-2.0547	1.53001
-0.940147	-0.248	-0.634798	-0.201727	-0.735941	-0.165005	-0.157926
1.25944	0.895751	1.94483	2.34634	1.53414	1.67788	-0.452931
0.0251624	0.998823	0.573294	0.846615	1.91381	0.938388	-0.655159
-0.627813	-0.443712	-1.61327	-2.31338	-0.322666	-1.06398	0.234092
-0.336242	-0.162332	0.526045	0.561853	0.0927265	0.511641	0.717932
-0.192054	-0.0604595	-0.291371	-0.443824	0.544773	0.0712695	-0.919141
-1.02438	-0.262086	0.922846	0.916995	2.31449	1.69701	0.759533
0.0892555	0.541664	0.641687	1.54681	-0.139557	0.436484	0.447286
0.79512	-0.873117	-0.197629	-0.635317	1.31787	0.140928	0.238997
0.499366	1.84428	-0.27357	0.559704	1.1997	0.479964	-1.12765
-0.284038	0.28634	-0.989956	-0.152342	-1.68475	-0.751965	1.27096
1.02301	0.915808	1.55208	0.280505	0.979593	1.47096	-0.829296
0.936059	0.406751	-0.200382	-1.39533	-0.501984	-0.396737	1.06921
-0.254444	-0.626788	-0.540952	-0.0885146	-0.448184	-0.303017	0.0468138
-0.898654	0.491656	0.305301	1.68683	0.452538	1.1752	-1.31237
-0.0303464	0.0195448	-0.0515156	-0.37153	0.74281	0.279795	1.10421
1.3122	1.03531	0.324551	0.0802382	-0.826305	1.915	0.0851746
-1.55795	0.105571	0.240601	1.16595	0.0478174	0.809357	1.02398
0.250606	2.87604	-0.27238	1.18993	2.53699	0.565178	-0.869083
-0.203429	0.276166	0.50856	1.01453	-0.630319	0.963788	-0.630165
-1.40301	-1.78022	-1.17846	-0.871593	-0.687121	-0.43033	2.00438
0.737877	0.25332	-2.01822	0.228928	0.890576	2.0001	-0.517115
1.25283	1.01684	1.35519	0.279732	-1.11445	0.165236	1.13378
0.299855	-1.9721	0.221766	-0.630364	-1.40535	-0.486902	0.295968
-0.803384	-0.346018	-0.386998	0.5129	0.359142	1.28313	-0.620153
-1.7453	-0.59756	-2.6641	-0.367816	-1.84398	-0.364513	0.769165
1.28484	-0.798184	-0.277188	0.288258	-0.344292	0.0613339	0.589601
-1.30727	-0.0284371	-0.398089	0.493072	-1.23135	0.0787415	-0.072356
0.58901	1.57756	0.206858	0.202546	-0.257916	-0.432176	0.221641
-3.72611	-1.13894	-2.70547	-0.366191	-1.46396	1.50333	0.227009
0.492704	-0.328499	-1.09407	-1.78491	-1.66499	-1.52887	0.663418
0.868753	0.731191	1.55391	0.453194	0.584175	1.60989	2.31339
0.679703	-1.44987	-0.35683	-0.347672	-0.0244411	1.3543	-0.0910911
0.489541	-0.292058	0.644922	-0.668623	-0.132184	-0.936604	0.452736
0.180598	-0.133477	-0.636287	-0.721725	-0.415203	-0.667465	0.181131
-0.659377	0.860885	0.0889003	0.268725	0.806741	-0.684971	-1.86318
-0.0511632	1.10779	-0.0399471	-0.795102	0.529597	0.807224	-0.909491
-1.23024	-0.298189	-1.03283	0.617512	0.0316455	0.49878	-0.310204
-0.201775	0.167994	-0.569682	-0.631695	1.05218	0.555116	-0.763774
-0.028804	-0.871179	-0.833255	0.113871	0.329866	0.187777	-0.154417
-0.98888	-1.72435	-0.681494	-1.33381	-2.53015	-1.59836	-0.117763
-1.18912	-1.54486	-0.90162	-1.63292	-0.857	-0.693013	-0.316218
0.17042	-1.24434	1.68733	-0.416036	0.299059	-0.385304	1.73463
2.95289	1.62021	2.12303	1.95544	2.37436	1.2544	-0.377695
0.120138	-0.238379	1.76172	0.86229	0.92981	1.52614	-0.0110772
1.44522	1.56888	1.19289	1.15619	0.575844	-0.0143008	-0.802449
0.574787	-0.664475	-0.384036	-0.951336	-0.0272932	-0.777668	1.00402
-0.270303	-0.131181	0.0139928	0.427563	-0.370933	-0.624041	1.14527
0.6605	0.746031	0.468624	0.402295	1.76621	0.897787	-1.90141
0.968366	-0.358708	-0.22618	-1.04016	0.482258	1.15627	-0.938194
-1.64517	-1.33467	-1.43157	-0.324349	0.389461	1.98124	0.782066
1.09022	1.04188	1.15463	0.487731	-1.18593	0.916923	1.20106
0.398983	-0.896066	0.0634099	-0.434997	1.34525	1.54944	-0.747306
-0.192171	0.178372	1.43747	1.5015	-1.44668	-1.49304	1.52583
1.25042	-1.79893	0.181448	-1.37636	0.180038	0.28169	1.44316
-1.14677	-0.280385	-1.09276	0.826601	-0.392603	-0.0516415	-1.17914
-0.189194	0.523918	1.23426	1.66086	0.583406	0.450718	-0.485382
-0.933435	-0.766503	-1.8724	-1.67907	-2.27184	-0.509888	0.777566
-0.628752	-0.142959	0.146186	-0.423609	-0.21025	1.51653	0.953355
0.409036	-1.09018	-0.0812326	-0.774997	-1.04701	-1.75323	-0.834499
-0.0792244	-0.190472	-0.35836	-0.652309	-1.20239	-1.492	1.70359
-0.619201	0.882798	-0.296123	1.75765	0.867245	0.211125	-2.03593
-0.865257	-0.416577	0.36986	-0.0120461	0.654681	0.525838	-0.621999
0.932079	-0.759886	-0.0825472	-0.347812	0.707456	0.939678	-0.564831
0.189954	-0.300863	-1.32847	-0.739108	-1.35545	1.35848	-0.126046
-0.890405	0.171688	0.202405	0.367546	1.10687	-0.683127	-0.583838
1.24198	-0.3228	1.00877	1.11046	-1.25382	-0.121325	-0.317616
-1.26414	0.481504	-1.43632	-0.926587	-1.11639	-1.04919	0.455116
0.154705	-0.858116	-0.905643	-0.85456	-2.22598	-0.263272	-0.09963
0.560621	1.06201	0.24046	0.186468	-0.929539	-0.0742907	-0.0855055
-1.34637	-0.179277	-0.644269	-0.418955	-0.478345	-0.0428552	0.0797785
-0.187563	0.132991	1.79416	1.23517	1.7532	0.442821	-1.61816
-0.739851	0.161677	0.35566	1.63949	1.25209	1.24496	-0.369056
1.55727	0.945355	-0.0646719	-0.971024	0.00657574	0.889732	-0.155317
-0.275482	-0.392401	-0.60983	-0.541881	-1.15149	-1.3333	0.301579
0.262907	0.177101	1.40793	1.26786	1.8899	0.256662	-0.287787
0.0152158	-0.191092	-0.80478	-0.0865952	-0.198972	-0.103101	-0.64566
0.459061	-0.407757	0.765521	0.474856	0.0702389	0.208872	-0.880938
1.1839	-1.83096	2.23308	0.201325	4.10393	0.715565	-0.4536
0.85024	-0.870755	1.11699	0.162356	1.98935	1.01673	-0.263628
-0.0712396	-0.639577	-0.0582074	-0.771096	0.628883	1.4073	1.09583
0.064775	0.17111	0.922524	-0.0566254	1.38406	-1.06682	-1.96358
-0.469512	-0.482379	-0.431866	-1.06056	-0.392475	-1.8085	0.801023
0.581824	-0.171533	0.498411	2.94702	-0.613801	1.71383	-1.58164
0.436904	1.06153	0.919373	1.74809	-0.481001	0.0676487	-0.962342
0.252693	1.27121	0.701488	1.37498	1.27573	2.76021	-1.00181
0.284078	-1.31347	1.30092	0.804593	-0.262859	-0.213241	-0.0934711
-0.244328	0.276833	-0.433484	-0.372538	0.981177	-0.23678	-1.24519
-0.226132	-0.551349	1.46615	0.620468	-0.583342	-1.61096	1.20508
-0.873308	-0.383427	-0.197058	0.0282247	0.0824126	-0.296143	-0.131639
-0.275602	0.917174	-0.234302	0.88095	0.0749125	0.379137	0.347996
0.841778	0.603576	-0.0939809	0.0588429	-1.4766	-1.29453	-0.386647
0.795263	0.293748	1.23097	1.33144	-0.890045	0.682677	1.3053
-0.270795	1.31064	0.0292116	0.719774	1.62805	1.29097	-0.814479
0.975796	1.00632	-0.484943	-0.734692	1.43736	-0.30224	0.339648
-0.497812	-1.15533	-0.710775	-0.935876	-0.726994	-0.898669	-0.114215
-0.379809	-1.43738	1.35066	0.067859	-1.65001	0.690554	1.54993
-0.937309	-0.143417	-1.14299	-0.31832	0.240502	0.974401	0.668519
-0.232427	-0.401521	0.170214	1.00719	-0.212475	-0.517837	0.522011
-0.583347	-1.01747	0.177833	-0.738323	1.33736	-0.197902	-1.18705
-0.115658	-0.492478	-0.0811561	0.361353	0.739663	0.31872	-0.622228
-1.25169	-0.0471231	-0.763406	-0.999401	-0.12794	0.873832	0.916444
0.33689	-0.479131	0.434098	0.960696	-0.300488	-0.238917	-0.537648
0.18837	0.337498	0.316602	-0.0693823	-0.275563	-0.11137	-0.140622
-1.10759	0.494059	-0.911628	0.385005	-1.23078	-0.682491	-0.693353
-0.849839	-2.31693	-1.46442	-2.12151	-2.25632	-1.14232	0.92156
-1.44975	-0.889254	-1.04178	-0.463005	-2.84799	-2.13408	-1.3512
0.775331	-0.175324	-0.451474	0.0251244	-0.354882	1.72281	1.28166
-0.500799	-0.654823	0.077243	0.131596	-1.07065	-1.4868	-0.641731
0.36442	-0.581675	0.209797	-2.73778	-1.76989	-2.32206	0.469154
0.703832	-0.660343	0.753549	-0.480632	-0.225107	0.0483268	0.223557
0.927476	2.32623	-2.07508	-1.04129	-0.539596	0.856731	-1.77651
-1.83627	0.0777126	-0.616712	0.678205	-1.51517	0.46936	-0.248358
-0.350146	-0.928917	0.252893	-0.0541401	-0.936307	1.33289	0.971601
-0.0422627	0.122973	-0.734481	0.465098	0.496333	0.227001	-1.30142
-1.88169	0.82492	-1.89199	-0.248022	-1.02144	0.907862	-1.00823
2.38821	1.00063	0.439224	2.3068	-0.560783	1.2074	0.602582
-1.8575	-0.381501	-0.993828	-0.468912	0.0872715	-0.838797	-1.94576
-1.41803	-0.86112	-1.88986	-0.459336	-0.802645	0.848335	0.24538
-2.24573	-1.87563	-0.50864	-0.145392	0.259448	0.104142	-1.50696
0.746859	-0.474367	-0.463794	-0.363907	-0.272258	-0.721984	-0.471381
0.120294	-0.085882	1.2668	-0.187132	0.0152273	0.0380623	0.693779
1.27118	0.649353	-0.602252	1.52651	-0.383842	1.43558	0.154516
-0.665914	-1.25909	0.24964	0.284366	-0.83847	0.301624	-0.690977
1.23242	-0.834121	1.21353	-0.795922	1.29588	-0.673348	-0.518731
0.457404	0.569096	-0.372254	-1.27825	-0.510976	-1.15834	0.704039
0.933743	0.945808	0.787965	0.724225	0.319987	-0.669378	-0.282557
-0.456985	0.658393	0.142437	-0.801607	0.139021	0.240763	0.673592
-3.1912	0.647293	-2.68766	0.530961	-0.881015	0.623272	2.01134
0.000674064	0.156299	-1.27388	-0.649585	0.725968	0.654993	0.252066
0.44778	1.51782	0.172876	-0.22446	-0.913109	0.315147	0.419523
-1.18506	0.560723	-0.853481	-0.229862	-0.761117	0.224075	-1.48167
1.64788	0.414904	-2.17727	-1.91995	-0.776186	-0.488246	-0.657981
0.533517	0.644065	0.486315	0.150507	-0.316666	-1.08019	-0.960921
-1.05683	1.04113	-2.6185	0.363705	-0.523345	1.48777	0.0620788
0.502178	-2.11963	-0.141198	-1.04053	-0.88374	-2.51736	0.768883
-1.44402	-0.285013	-2.98932	-1.95965	0.578803	-0.215599	-1.14443
0.0359017	0.231208	0.18034	0.955799	0.0789923	0.488018	0.0139776
-0.532728	0.589082	0.385332	1.9502	0.346451	0.122965	-0.708693
0.152409	-0.578555	0.66103	-0.30988	-0.570621	-0.113885	1.98992
-0.365029	0.133888	-0.439597	-1.02663	0.840906	-1.31205	-1.99925
0.131441	1.10181	1.20123	-0.0015328	-0.980438	-0.522528	-0.858098
-0.697658	-0.404508	0.327987	0.3043	-1.10791	-2.85907	0.243304
1.47023	0.782507	1.03351	1.18443	0.739528	-0.421705	-1.28379
1.00106	1.25645	-0.126345	1.73503	1.43809	0.393942	0.862397
-0.185415	-1.51263	0.401213	-0.301663	-0.899057	0.0405871	0.297438
-0.675059	0.161167	-0.545406	0.789403	1.6182	0.98014	-2.47721
-0.713293	0.655031	-0.0486441	0.949795	-0.520762	-0.425382	-1.27547
-0.820098	-0.176518	-0.960516	0.284856	0.102683	-0.24461	-0.397609
-0.339084	-0.806877	0.949847	-0.274949	0.448271	-1.2269	0.53513
-0.318604	0.720569	-1.12198	0.0608906	-0.270061	-0.118346	-1.545
0.354392	-0.302628	-0.769823	-0.0894675	-1.26833	-0.521817	-0.328656
0.418565	1.26455	0.13331	1.23124	0.769145	0.697489	-0.743678
-1.11103	0.523383	-0.836974	2.0162	0.788538	-0.0671225	-2.52582
0.54689	-0.0878007	0.312611	-0.905797	0.959836	-1.0553	-1.53923
-0.626237	-0.572737	1.03226	0.295508	0.155461	1.1674	1.03772
1.12003	-3.52954	1.46245	-1.98346	-0.814063	0.110519	-0.394847
-1.20906	-0.42398	-1.3066	-2.20536	0.054768	-1.8514	-0.704842
0.101877	-1.16224	-1.40192	-1.36464	0.995361	-1.1424	-2.07034
-0.254303	0.239479	-0.331424	-1.2692	-0.560644	-2.33477	0.493156
0.447568	1.98932	1.09248	2.48558	0.203817	0.539716	-0.17492
-0.247265	0.115729	2.04583	1.87222	-0.852935	-0.750488	1.31982
1.46394	0.149903	-0.04762	-0.163952	0.966937	0.60153	-0.517287
-1.06909	-0.512793	0.481216	-0.786241	0.229195	-1.38137	0.969201
0.29753	-1.43806	-0.580367	-0.240687	-0.217693	-0.0712679	1.74355
-0.145649	0.344051	0.168306	2.42389	0.4489	0.505902	-0.91493
-1.00604	0.200408	0.0356347	0.677943	0.15688	0.00264967	-1.22171
-0.337646	-1.9227	0.843039	-1.06688	0.0263641	1.02336	0.308308
0.401389	0.729319	-0.640971	0.848737	-0.325916	-0.0771099	-0.503531
0.419012	-0.760418	-1.768	-0.131019	-0.211178	0.694245	-1.02578
-0.649328	1.54297	-1.1938	-0.0147312	-0.232853	0.145727	-0.582304
-0.763622	-1.32765	0.550742	-0.033811	0.23578	0.755144	0.414738
-0.402425	2.09354	-0.472829	0.892376	1.13405	0.527589	-1.17701
-0.359558	-0.141085	-0.499423	-0.797026	-0.457186	0.370349	0.646774
-2.3717	-1.377	-1.1472	-1.95103	-0.0912771	-1.21894	-0.0855025
-0.151698	-0.0349284	0.691493	1.2266	0.637564	0.875742	0.136052
0.119406	-0.0444484	-0.144619	-1.03638	-1.39363	-1.54908	0.266418
-1.5952	-1.39955	-1.52376	-0.682552	-0.0638315	0.753197	-0.0835066
0.209234	1.14845	0.13884	0.237065	0.939315	-0.398509	-1.67617
-0.180475	-0.752532	-0.748291	-1.82574	-0.27677	-0.611672	-0.690836
1.56854	-0.300866	1.35671	0.273943	0.212154	-0.704765	0.773089
0.143768	-0.0731827	-0.261662	-0.489816	0.359126	0.0936219	-0.506114
-0.574529	-1.58923	0.567448	0.178583	1.01065	0.330445	-0.374011
-0.137822	-0.263773	-0.126965	-0.523296	-0.328543	-1.10718	0.643942
0.323427	-0.00224756	0.562301	1.30882	0.935096	0.391417	-0.0517045
-1.10019	0.32143	-1.2142	0.0916571	0.867211	0.822536	-0.670316
0.7607	-1.02485	-0.363366	-0.630372	-2.24379	-0.0648704	-0.0873072
-0.418274	0.103647	0.626907	-0.153804	0.207406	-1.06713	-0.331484
1.6286	2.40411	0.73465	-0.277337	-0.891194	-2.51566	-0.548873
-1.54681	0.340808	0.874322	1.02215	1.33636	0.739029	-1.16501
0.196274	1.78675	-0.562099	1.72512	-1.34752	0.89589	0.913727
-0.199019	-0.444403	-0.907845	-0.0653173	0.421965	0.461789	-0.0716376
-0.436785	2.15488	0.890147	1.34523	0.846713	0.303184	-0.760628
-1.22173	-0.043297	-2.07709	-1.32211	-1.94812	-0.853765	-0.24451
-0.0687758	0.111781	-1.05161	-0.150558	-0.491892	-1.03422	-0.848097
-0.134355	-0.250111	0.260295	0.414845	1.09014	1.12326	0.50878
0.26172	0.364279	-0.973864	0.47204	-1.03502	-0.521509	0.826871
-1.02118	-0.21625	0.0949003	1.48404	-0.391311	0.190135	-0.118681
1.82528	0.555165	2.40506	0.104894	0.767813	0.446698	1.10807
-0.308443	0.728257	-1.61896	1.11273	-0.52996	2.16273	-1.82185
-0.203623	-0.236973	-0.103658	0.084807	-0.571235	0.273269	-0.38405
-0.635766	0.711199	-1.54172	1.55515	-1.03893	-0.431489	-0.0354182
0.506385	0.615917	1.39672	0.137807	2.83941	0.959149	-2.2865
-0.815027	-0.347591	-1.24845	-1.55159	-1.65355	-1.78241	0.741619
-0.340701	-0.0774975	0.643485	-0.116175	1.10577	0.0655826	0.206536
2.2465	-0.414485	-0.032881	-0.234895	-1.31714	-0.743558	-0.0177024
-2.25678	-0.467056	-0.32114	0.513853	1.38702	0.537563	-1.27225
-0.955965	-0.275445	-0.196807	0.0506213	-0.0393253	-0.379273	-0.823398
0.134253	0.247038	0.77076	0.110402	0.770813	0.834322	1.36398
-0.873079	-0.563105	-1.1504	0.87591	-0.561958	1.98787	1.26568
1.27184	0.677881	2.11202	1.42553	1.13717	1.47893	0.684401
-0.946451	-0.724825	-0.819194	-1.42877	0.303056	-0.882414	0.176533
0.368465	-1.1317	1.21682	-1.31472	0.536812	-0.127517	-1.11661
0.0176412	1.27573	0.213645	0.692548	0.379046	-1.51523	0.169622
0.670089	-0.478033	-0.384629	-0.926738	-1.03554	0.28598	0.488325
1.85722	1.54082	0.874551	1.33023	-0.15228	-0.422857	0.228073
-0.721726	-1.5829	-0.475382	-0.462658	-0.947835	-0.175399	0.622221
0.0549258	0.701737	1.67503	0.777291	1.0587	-1.05222	-0.277519
0.440224	-0.259408	0.447633	0.48351	0.988003	0.0675496	-0.0490146
-1.09175	0.537423	-1.00654	0.254074	0.0878685	-0.693288	-0.406226
0.0860858	-0.61485	-0.118827	-0.0857338	0.448713	0.849329	1.88156
2.18146	0.343154	1.08041	0.881518	-1.21806	0.483381	1.38075
3.91221	2.62814	1.68922	-0.326381	1.41174	1.16508	0.158995
2.194	0.230783	0.824505	-0.519288	-1.18037	-0.762108	1.50528
-0.413177	0.115311	-0.151078	0.627794	0.898235	-0.252503	-1.00881
1.26755	0.247186	1.86788	1.20499	0.985853	0.677926	-0.993642
0.972711	0.95239	1.32205	0.282668	-0.891904	-0.856669	1.47286
-0.0476914	-0.0953583	-0.748249	-0.562873	0.732276	-0.2529	0.688728
0.233105	-0.138143	-0.103602	-0.0331032	1.49519	-0.304455	0.372137
-1.61119	-0.337855	-0.126438	-0.237222	0.907887	-0.323224	-0.556919
0.151719	-0.988381	-1.72872	-1.93183	-0.728346	-2.87444	0.412163
-0.00488708	-1.80001	0.392251	-1.19983	-0.614547	-0.42837	0.766622
-0.0289082	0.0182754	0.472535	-0.473757	-0.435249	-1.0075	0.951162
-0.350804	-1.08158	-0.728283	-1.84284	-0.481749	-1.73803	0.0132849
-0.142112	-0.628232	0.00510834	-0.168365	-0.105687	-0.974087	0.929222
-1.28406	1.17173	0.366964	2.46495	1.04127	0.384645	-2.56005
-0.659478	1.43087	-0.915832	0.945575	0.873018	0.769438	-2.43428
0.989092	0.707231	1.7149	1.43798	-1.97944	-0.444079	1.37024
0.43459	-0.326992	0.994881	1.20115	-0.458944	0.288589	1.00304
-1.82042	0.428833	-0.498726	0.512085	0.684123	1.53703	-2.31857
0.60632	-0.115333	0.562391	-0.890053	-0.740388	0.5148	1.62073
-0.0663389	-2.29677	1.23833	-1.21694	-0.22142	-0.174612	2.38216
-0.167914	0.123904	-0.19481	1.11327	1.13125	1.05909	-0.697996
-0.781236	0.148724	-0.458418	-0.808676	0.669755	0.500293	-1.32963
1.12346	1.31475	1.40677	1.11435	0.499848	0.370866	1.52845
-0.907165	-0.928219	-0.259597	0.256269	0.435022	-0.647147	-0.457786
-0.807232	1.37648	0.707737	0.981828	1.50686	-0.285017	-1.73254
0.922241	0.739845	0.237337	0.90086	1.30368	0.838404	0.683825
-0.511642	1.85986	-0.906895	-1.63921	0.761097	-2.50977	-0.900239
1.27452	-0.0662584	2.40714	-0.970531	2.29436	0.697128	0.905076
0.797851	0.250495	0.147478	-0.630591	-0.160516	-0.304747	0.458853
0.354111	0.184757	1.18798	1.68505	0.549215	1.10785	0.592627
-1.25714	0.0259061	-0.392078	1.04477	0.108305	0.681372	-0.798485
0.165138	1.2136	0.0753756	1.45375	0.451707	-0.0268725	-0.269639
-0.171093	-1.84001	0.0162101	-0.598777	0.159176	0.189578	-0.296932
0.0358496	1.22863	-0.718476	0.578837	-0.64195	0.520786	-1.18023
0.00257186	-0.331458	-0.494262	-0.516449	-0.816555	-1.70909	0.907901
-1.59966	-0.83369	-0.345728	1.42542	2.21587	1.62403	-1.41906
-0.15512	-0.0758799	-1.43574	-1.57018	0.459044	-1.04882	-0.835589
-1.20687	-0.626733	-0.601678	-1.3892	0.0685089	-0.170867	-0.994406
0.44852	-0.513626	-0.0834664	-0.413378	-1.34243	-0.0377808	1.82427
-0.184915	-1.03345	-0.525371	-0.423692	-1.22674	-0.0550312	0.233309
-1.15506	1.45228	-0.322028	0.854794	0.196386	0.879331	-1.02873
0.505708	3.51037	-1.7508	1.13468	-1.15166	-0.445186	-0.879299
0.551094	-0.28739	-0.131148	0.0445328	0.0133477	-0.192824	0.535744
0.257753	0.326089	-0.439988	-1.38211	-0.592888	-1.40208	0.698191
-0.725254	-0.474448	0.46325	0.103138	-2.05573	-0.246211	0.34398
-1.22877	-0.907977	-0.360123	-0.779291	0.220574	-0.987315	-0.500388
0.289801	-0.118257	0.359022	-0.169852	-2.09268	-0.250579	1.75992
-0.089612	1.07218	2.00027	0.817337	0.824261	0.49646	-1.24379
-0.552445	1.30638	-0.41288	0.250772	-0.585479	0.0313605	1.70049
-1.16281	-0.96959	-0.399587	0.07089	0.859603	0.798032	0.0739055
-0.63043	-0.355738	-0.352516	-0.0355544	0.279796	-0.182288	-0.0347597
1.28183	-0.93487	-1.58167	-1.41933	-2.31733	0.271924	0.0073167
0.998321	2.54054	-0.443034	-0.0437189	0.314653	-1.48961	-1.11504
-1.07488	-0.882691	-0.182615	-0.701202	0.570769	-1.80341	0.401372
-0.489827	-0.928159	-1.2387	-0.210006	-1.29775	0.649653	0.897979
0.41311	0.103332	-1.49659	-1.69166	-3.62459	-0.245293	-0.083223
-0.247088	-1.53163	-1.21746	-1.69918	-1.48961	0.239208	2.82607
-0.802204	-0.525843	1.46957	-0.535159	-0.429744	0.101475	0.43436
-0.208489	0.336441	0.0294367	1.62949	0.401437	1.80583	0.527344
-0.536712	-1.04612	0.357048	-0.67421	-0.739533	0.0872771	1.39206
1.31008	0.890382	-0.108253	0.136544	0.939862	0.796771	0.380588
2.72224	2.3993	1.17917	0.0492438	-0.128678	0.101987	-1.04761
0.189117	1.29071	-1.32564	-0.804211	-0.220669	-0.163914	-0.239133
1.41232	0.690003	1.80223	2.37133	-0.00200946	0.550375	-0.00198574
0.422504	0.481623	-0.0192227	-0.598729	-0.0212066	0.26837	-0.916243
1.27851	0.185709	-1.08536	-0.648798	-1.33493	0.30038	0.712746
-0.0931576	1.06525	0.74453	-0.0645065	1.52725	-0.615347	-1.08967
1.90349	0.259645	1.88972	1.05158	0.185748	0.711583	1.12768
-0.0868724	-0.349804	0.867148	0.53598	-0.868367	-0.422604	0.527141
-0.0903785	-0.368343	-1.06521	-0.762495	-0.137683	-0.325633	0.0204186
-0.532863	-0.545553	0.515855	0.343909	0.658654	1.07232	1.43419
-0.175227	0.270497	0.114136	1.16227	-0.364658	0.814339	1.09435
-0.288971	0.580631	-0.395962	0.185879	-0.95285	0.240666	1.80012
-0.637697	1.0125	-1.31142	-0.110282	-0.420368	0.192218	0.249353
0.915312	0.842222	1.17108	0.468364	1.03036	-1.22771	-1.01487
-1.069	1.1614	-0.032561	1.82424	0.97099	0.768583	-0.386323
-0.238418	0.0238827	2.03461	0.56515	-1.26497	-2.02368	0.408173
-0.856627	-0.0317461	-1.59377	-0.323144	-0.788701	-0.41857	-0.593245
1.48127	-0.00805361	0.563825	-0.79678	-0.222007	-0.826637	-0.799382
0.89534	-0.109318	1.90321	-1.28957	-0.173544	0.429786	1.41566
-0.29234	-0.567417	2.16897	-0.557922	1.43231	-0.00388328	0.806966
-0.611466	0.914392	-1.05575	-0.16424	1.00041	-0.133606	-1.07375
0.961396	0.881264	2.9462	1.60065	0.661161	1.1101	-0.497923
-1.49118	0.860075	-1.07454	-0.0700378	0.786674	0.774203	-0.866423
0.883206	1.08188	-0.81657	-0.693389	1.10196	-1.73487	-2.06556
0.0956306	0.671978	1.19704	1.05113	-0.3096	-0.975057	-0.20466
-0.0343845	-0.123896	0.738697	0.00949551	-1.20947	-0.0150392	1.34778
0.783944	1.60488	0.541943	0.315088	0.335562	-1.4307	-1.46732
0.615318	0.496262	1.91721	-0.738523	0.333952	0.777172	-0.00853557
-1.26507	-1.49581	-1.64048	-1.0688	-0.584786	-2.09708	-0.0607394
-0.412658	-1.13573	0.832146	-1.07202	-1.15378	-0.456974	1.67767
-0.338235	-1.34726	0.845299	-1.09271	2.32043	-1.03433	1.34772
0.118224	-0.274318	0.894176	0.0246196	0.934076	0.80603	0.403032
1.00938	-1.02209	1.20101	-0.0281067	0.224033	2.04847	1.06638
1.13492	0.513082	0.542821	-0.00825122	-0.464633	0.546846	-0.2083
0.558323	-0.493276	1.63355	2.40494	-0.714193	1.34223	2.35045
1.48862	-2.64371	2.95986	-0.440657	2.2559	-0.203809	0.0329951
-0.518615	-0.619563	-0.0554964	0.601775	0.638832	0.379832	0.342164
1.50729	1.42971	1.02196	0.910457	0.172366	-0.835503	-1.41449
-0.517561	-0.750946	0.172272	0.479901	0.507266	0.841834	0.372585
0.304507	-0.445462	0.23143	1.16954	-0.589048	-0.998221	-0.234837
3.91443	-1.05261	2.52755	0.404141	0.191507	0.959	-0.178313
-0.48788	0.251568	-0.190673	1.11326	0.934959	-0.121049	-1.70315
1.17036	-1.08196	1.29598	-0.484145	1.34267	0.581718	-0.0757579
-1.26557	1.09459	-1.19889	0.429562	1.46042	1.52627	-0.950424
-0.665797	2.37725	-0.607686	1.62977	0.211768	-0.0740702	-1.03694
-0.0615186	-0.193818	-0.448147	0.417722	0.286774	0.841937	0.518553
-0.347584	-2.25706	0.387225	-1.09168	1.11381	1.6208	-0.0063623
0.707359	0.987949	-0.983094	0.913809	-1.14772	0.379989	-0.938657
-1.44629	-0.332805	-0.703204	-0.534946	-0.992689	-1.15944	-0.406413
0.0329294	-0.430908	0.0886641	-0.458681	-0.475547	1.19686	-0.144781
0.00902782	0.838107	0.361399	0.41117	0.750325	0.0141379	-1.17025
-0.301676	-0.0790715	-0.137563	-0.634211	0.0348642	1.28411	1.3577
2.18246	3.14709	1.18293	2.68587	1.30783	0.771646	-0.694273
0.921846	-0.78569	0.308671	-0.37951	-0.295045	-0.724096	1.60117
0.544467	-2.08966	-0.495967	-0.541137	0.325107	-0.620906	1.00611
-0.513172	0.355389	-0.968366	-0.892189	-0.124498	-0.770093	-0.265655
-2.68549	-0.58337	-2.65396	-1.00169	-2.7375	-1.11243	1.84501
1.32516	-0.539657	0.972895	0.166795	0.158659	1.17318	0.489867
-0.642687	1.26123	-0.880232	-0.25856	0.567185	-1.25813	0.166608
-0.4045	-0.0892989	0.0711581	0.256641	0.765012	0.550542	-0.101843
0.323849	0.856144	-0.98437	-0.742974	-0.207791	-0.329892	-1.77489
-1.38703	-1.48899	-0.891262	-0.100391	0.838029	0.95262	-0.610271
0.47626	0.635712	-0.805398	-0.481545	1.41207	1.90358	-0.425951
0.0662919	-1.28204	-1.58496	-0.177723	-0.618222	1.19364	0.957845
-0.564056	-0.696256	-0.305405	-1.1023	-0.513477	-1.96681	0.0652044
-0.645588	0.330241	-0.294009	-0.223797	-0.0307934	-0.438715	-0.531187
-1.62687	-2.04832	-0.903106	-1.19238	-0.899291	-1.29292	0.902626
0.746212	0.347257	-0.525575	-1.6585	-0.184769	0.232772	-0.813798
0.671281	-0.207114	2.16369	0.250099	1.35569	1.04761	2.46303
-0.820206	0.323908	0.722482	1.27187	0.599408	-0.645072	-1.22504
-1.53735	0.165534	-2.40818	-1.59301	-0.132307	0.272812	-2.08208
2.62184	1.5706	0.887753	-0.0408389	-0.562334	-0.821024	1.06928
0.239704	2.14571	-1.43429	-0.498057	-1.23651	2.15865	1.12202
0.843396	0.286323	0.508889	0.203452	-1.33688	-0.584689	-0.342042
0.327556	1.34245	0.542381	0.786343	1.25753	0.353152	0.159017
1.14278	-0.218436	1.43442	-0.509201	0.151957	1.48038	2.22734
-0.251802	0.725847	-0.0862176	-1.28306	0.320194	-1.32645	0.11495
1.23172	1.08501	-0.527401	0.773151	-1.81885	-0.62407	2.37289
-1.43871	-0.853209	-1.85742	-1.53471	-0.501637	0.449129	0.754191
-0.0730541	1.04642	0.452938	0.705016	1.00554	0.388665	-1.96978
1.40752	0.521192	0.271069	0.0931677	0.131914	0.735679	0.33686
1.63997	0.922053	1.63725	-0.174105	-0.954967	-1.36238	0.0343458
0.309964	0.261088	0.998495	-0.0327752	1.23201	-0.699222	0.320559
1.6266	-0.289781	0.167722	-1.29937	0.180464	0.422355	-0.963118
0.32451	-0.459042	-1.57564	-1.35272	-2.45573	-2.83173	-0.418986
-0.773226	-0.883485	-0.163598	0.211962	-2.1749	-0.35426	0.799065
-0.811757	-0.725451	-1.37795	0.26906	-0.709838	-0.753107	1.15093
-0.138451	0.487645	-1.07198	0.731819	0.545166	1.52857	0.363208
-0.182539	-0.893078	0.221975	0.938027	1.59705	0.229106	0.198887
-0.482305	-0.945607	-1.88488	-0.340254	-1.37521	-0.265378	-0.518281
1.61565	0.561529	1.54405	0.327619	-0.807838	-0.715001	-0.37136
0.404673	0.482879	0.35487	-0.594546	1.8013	-0.553385	-0.228258
-0.828782	-0.825113	0.712953	0.293012	-0.863191	-0.014066	2.28608
0.337418	-1.15537	-1.79194	-0.407583	0.0241947	-0.940716	-0.241004
-2.45901	-1.0773	-0.480161	-0.997593	1.0576	-0.704493	-2.00674
-0.385899	0.462525	1.6126	1.11846	0.996702	0.335915	0.781353
1.02306	-0.0512689	2.04612	0.083318	1.00329	-0.39115	0.982179
[truncated: 2,316 more rows]

## Sheet: figure_3_HCP
FPN_2bk.resid	FPN_0bk.resid	DAN_2bk.resid	DAN_0bk.resid	SMN_2bk.resid	SMN_0bk.resid	mean_EEA.resid
-3.09533	-1.5122	-2.07009	-1.0746	-1.77084	0.0613805	0.841697
-0.450496	0.0231976	-0.288471	-0.414249	1.0498	-0.189955	1.22326
-0.0400369	0.466265	-0.522122	-1.04896	0.169207	-0.127585	-0.146446
0.370952	0.945445	-0.473008	-0.206181	1.44046	1.18365	1.25989
-0.143455	-1.3284	-0.248432	-1.0175	-0.462829	0.198153	0.348725
1.0291	-0.136756	1.12	-0.14733	0.281934	0.0864397	1.94192
0.0733899	0.487422	1.56453	1.48022	-0.0397887	0.0330544	-0.615043
0.104163	1.09561	0.748137	1.26458	-0.188646	-1.27984	0.273413
-0.575945	0.31139	0.864606	0.707297	-0.961088	-2.56886	-1.42858
0.374455	-0.903206	0.117639	-0.30114	-0.92175	-0.234762	1.46365
-1.51639	-1.18835	-1.26237	-1.27962	-0.455215	-0.983613	1.22255
1.12491	0.497172	0.213189	-0.0235043	-0.126828	0.000349383	0.959984
-1.42034	-1.79869	-2.37209	-2.25529	-2.23918	-2.28673	0.987347
-1.33536	-0.418564	-1.89378	-1.63301	-1.66705	-1.68108	-0.984678
-1.16742	0.50995	0.214007	1.06827	-1.12152	-1.93072	-1.84635
0.286015	0.0778182	0.132236	-0.0107202	-0.0334214	-0.519734	-1.10798
0.819254	0.313558	0.873086	0.316299	-0.108564	-0.275143	0.536663
-0.978518	-0.876991	-0.670201	-0.732069	0.183459	-0.840973	0.000140377
-0.646468	0.384184	-0.420528	0.0226078	0.948865	0.642214	0.0567926
0.266366	-0.540845	-0.0344961	-0.0797939	0.829142	1.23605	0.17856
0.783046	-0.732525	0.0703737	-0.534094	0.574573	0.707003	1.11185
-0.962356	-0.85533	0.592171	-0.178002	-1.15548	-0.37405	0.0593002
-0.795449	-1.46267	-1.21439	-1.0757	-0.537205	0.296515	1.14842
-0.408607	0.52376	0.699783	1.857	0.877432	1.08792	-1.51083
-0.696054	-0.364069	-0.795391	-0.899204	-0.112623	-0.498631	-1.18089
1.19695	1.06915	0.40725	0.323158	0.0447507	1.11943	0.32364
-1.0729	-0.839748	-1.65986	-1.84185	-0.38717	0.0150678	0.864821
-0.130602	0.660843	0.719211	1.35969	0.0166281	0.134271	-2.02725
-0.00529315	0.591631	0.388629	0.72876	1.12614	0.583482	-0.455677
-1.36843	-2.11166	-0.382562	-0.625733	-0.0406889	0.611226	0.367601
-0.275687	0.432417	0.29519	0.492772	0.714852	-0.179164	-1.0975
-0.0921781	1.51183	-0.11627	0.457809	0.514818	0.723887	-1.31683
-1.57646	-1.3753	0.509752	1.24613	-1.73782	-1.35258	-0.0406379
0.682837	-0.233689	1.10013	0.251943	0.599756	0.561762	0.374943
-0.0649414	0.00605129	1.13897	0.907757	0.702096	1.86523	1.48352
-0.401571	-0.135722	-0.949994	-0.231082	0.129347	0.431669	0.397184
-0.145185	0.524225	-0.524728	-0.569372	0.36965	0.340705	-0.0184855
-1.40802	-1.33791	-0.934796	-0.619431	0.209056	0.317952	0.875132
2.9886	2.4694	1.43908	1.01462	2.77564	1.61857	-0.401411
-0.61603	0.279488	-1.50375	-0.872178	0.65611	-0.164312	-1.36277
-1.27435	-1.50518	1.32666	1.23167	-0.443858	-0.540647	-0.28638
2.11923	1.1521	2.20352	1.15088	0.105215	0.587988	2.12812
1.23316	-0.153016	-0.62216	-0.497547	-0.857504	0.401814	0.0706732
-0.0701213	-0.989725	-0.2374	-1.06308	-0.0555301	-0.306842	-0.415413
-0.627403	-0.422949	-0.573555	-0.88417	0.48185	-0.636565	-1.58925
-1.09311	-0.151168	-0.233848	-0.945504	0.394824	-0.138518	-0.206111
0.236061	1.50466	-0.0582735	0.618735	0.620235	0.117562	-0.637348
0.741819	2.49481	0.498723	0.533799	0.0675716	-1.11354	-0.37827
-0.0629823	-0.143194	-0.735605	-1.02762	-0.967428	-1.17143	0.458155
-0.454627	0.264426	0.0238331	0.500272	-1.23286	-1.02511	-1.17382
0.522037	0.976372	0.316074	0.607046	-0.285694	0.150158	-1.09518
0.892013	0.475402	0.745929	1.08007	2.07407	2.14563	0.679926
-0.724708	-0.438137	0.322557	-0.568691	0.995005	0.818906	2.39973
0.189025	0.523416	-0.795983	-0.583292	-2.50757	-2.50044	-0.0579516
1.09222	0.575896	0.879588	1.04711	0.655012	0.695636	-0.825308
-0.157081	0.610181	-0.632866	-0.258572	-0.0426719	0.761796	0.788837
-0.668357	0.231231	2.29828	2.61547	0.992324	0.986107	-0.349738
0.744722	-0.409636	0.557322	0.508876	0.428717	0.92549	0.457483
-0.943068	0.107064	-1.57985	0.214155	-1.35897	-0.626407	-1.69601
-0.683165	-0.0957519	-1.35659	-0.637766	-1.09392	-1.18855	0.601795
0.00881562	0.588485	0.776225	0.863845	0.0791269	-0.707924	-0.285572
-1.0833	-1.01438	-0.876753	-0.508396	-1.89889	-1.14388	-0.409167
0.66562	-0.758497	0.0548083	-0.405721	-0.854102	-1.90978	-0.296
-0.33805	-0.0821786	0.781308	1.69528	0.161608	-0.0245091	-0.356652
-0.246282	-0.163372	0.284584	0.910727	-2.49847	-1.54608	-1.8951
1.15518	-0.163002	1.25452	0.63275	-0.0983507	1.37411	1.33112
-1.17358	-0.798623	-2.32968	-1.62799	-0.746655	-0.217793	1.09636
0.487093	-0.628386	3.14755	0.988516	0.38425	-0.78594	2.27777
0.285063	-1.88148	1.14066	-0.12365	0.350635	0.620361	1.26808
-1.36924	-1.74441	-1.30184	-2.58423	-0.672184	-1.47645	1.73453
1.40264	0.0375031	1.11336	0.0540552	0.667449	1.08971	0.848831
0.183079	-0.0534495	0.380245	0.70979	0.305754	0.139616	1.23144
-0.558718	-0.543281	-1.02853	0.365596	-1.35101	0.139076	0.744896
-0.8658	0.287948	-0.468862	0.121606	0.526475	0.778235	0.383524
0.768887	0.849957	-0.124586	-0.827604	0.394955	-0.0197915	-1.84658
0.0448988	0.300739	-0.763997	-0.375719	1.99625	1.30221	-0.499248
0.893413	-0.144076	0.234663	0.0438563	-1.10715	-1.71052	0.201121
0.865889	-0.0471646	0.606107	0.658744	-0.692615	-1.36928	0.0715451
-0.0537521	-0.145256	-1.84833	-1.66753	-0.147522	-0.192848	0.185692
-0.782316	-0.448907	-0.284007	-0.287071	0.214337	0.436174	-0.437149
-0.593595	-0.996546	1.83106	1.22408	1.40369	2.11326	1.29852
0.506037	0.195672	-1.71685	-0.242573	-1.83881	0.192899	0.67155
-1.4502	-0.848186	0.431425	0.230276	-0.257629	-0.210797	0.0762605
-1.56211	-1.86151	-1.75486	-1.02426	-1.3553	0.427162	1.11578
1.44755	0.982483	1.35915	0.23446	0.467416	1.17155	1.48776
-0.890851	-1.64463	-0.405799	-0.229219	-0.432264	-0.0847508	0.357038
0.449912	0.977361	-0.374508	0.211037	-0.157579	-0.752618	0.31926
-1.09277	-1.42271	-0.734028	-0.50031	-0.707825	0.344508	1.25702
0.566019	0.864736	0.910043	0.567397	-0.841256	-0.675129	0.377667
-0.792007	-1.06539	-1.1725	-0.708768	-0.401798	0.0704502	1.69897
1.09812	0.791926	1.13428	0.692671	1.39947	1.28319	0.399179
-0.335058	-0.0535333	-0.508045	0.443077	-0.527376	-0.854239	-0.18013
1.80908	1.71343	0.837989	1.57579	0.357775	1.29831	-0.167386
0.931068	0.117247	1.08626	0.672032	-0.429584	1.08931	0.273097
-0.257125	-0.221653	-0.48168	-0.351487	-0.435085	0.133831	-1.13055
-1.08014	-0.344071	-1.0876	-0.618787	1.4311	0.664569	0.140613
0.567254	0.25826	-0.871412	-1.38554	-2.10178	-2.59272	-0.174561
-0.799773	-0.268284	0.0407048	1.17475	0.703204	0.607095	-1.81319
4.32403	2.27731	2.66194	2.25809	-1.10111	1.04856	-0.213271
0.841077	1.48498	-0.411881	-0.596327	0.193911	-1.10386	-0.464412
0.307592	0.171563	-1.84117	-1.1064	-1.34445	-0.338394	0.0641952
0.267829	0.723023	-0.962524	-0.450841	0.897199	1.22488	-0.539431
0.649664	-0.420811	2.10452	0.541952	0.331	-0.259841	1.41553
0.645506	0.269456	-0.244895	-1.41614	-1.46283	-2.62425	-1.17653
1.0623	0.0130182	1.0283	0.64446	1.28187	2.0332	1.46368
0.211247	-0.555915	0.374065	0.371479	1.06412	0.897299	-0.581226
-0.107986	-0.551651	-0.687092	0.852098	-0.739273	0.407042	-0.4475
-1.36056	0.352145	-1.56084	-0.667333	0.774967	0.292071	-0.775862
1.92174	-0.387776	1.40171	0.964821	-0.899822	0.818273	1.40728
-1.02154	-1.08773	-1.31573	-1.9214	-1.22682	-2.01475	-0.278507
-1.0361	-0.693595	-0.310601	-0.414851	-0.644679	-0.8287	-1.54974
-0.451139	-0.213016	-0.0271955	0.595333	0.586049	0.992719	-0.871585
-0.509779	-0.00308535	-1.10708	-0.313107	-0.101505	0.984143	0.871166
-0.266445	0.450917	-1.89407	-2.04304	-1.05666	-2.29712	-1.64346
0.473428	-0.230003	0.788601	-0.0524208	0.781944	0.191784	-0.0247646
0.468447	0.148374	-0.156933	0.864469	-0.277174	0.783118	-0.47496
-0.220147	0.157349	0.906529	0.581566	0.776814	0.874692	0.573243
0.258024	-0.415893	-1.51647	-1.22201	-2.01677	-1.02511	0.734822
1.52971	1.13402	0.371605	-0.050387	-0.123205	-0.782809	-0.796955
2.32179	0.148841	0.539682	-0.409498	0.945513	1.5459	0.451914
-0.176975	-0.607664	-0.657574	-0.367852	-0.75153	0.223832	-0.231101
-0.48136	-1.04106	-0.520808	-0.99677	0.417331	0.846193	1.72779
0.926996	0.877701	-0.551253	0.480986	0.224995	0.382243	-0.605169
-0.396649	-0.394754	0.10345	0.305334	0.689232	1.36522	-0.617957
0.236221	0.35033	0.46826	0.490999	-0.059597	-0.610456	0.239429
0.98736	-0.243037	0.322737	-0.126068	0.0106808	-0.0600492	-0.198693
-0.336564	0.23305	-0.297434	-0.127885	0.0449809	-0.178207	0.0202994
-1.84729	0.626309	-1.5517	-0.559232	1.31938	-0.171846	-2.11605
0.11449	0.670669	0.772378	0.775359	1.54471	1.05787	0.00202075
-0.180791	0.723993	-1.48919	-1.44475	-0.159075	-0.690472	-0.960136
1.06582	0.39419	-0.943881	-0.136959	-0.583335	0.150794	1.61867
-0.00391317	-1.098	0.472314	0.332187	0.649881	1.06457	0.937477
-0.103497	-1.40131	-0.562823	-1.23368	-0.857765	-0.353938	1.84805
-0.534993	-0.542624	-1.50582	-1.14672	-0.303022	-0.0833107	2.26121
-0.0797537	-0.0694713	-0.87253	-0.536355	0.0431334	0.706455	0.578916
-1.05147	-0.758487	-1.35649	-1.84243	-0.967538	-1.65374	-0.862955
1.47114	1.6308	0.774399	0.466195	0.0355837	1.13057	-0.912494
0.692765	0.0294834	0.445857	-0.0189292	0.908864	0.920908	1.4923
-0.0486339	-0.328767	-0.00954916	-0.0920038	-0.58682	-0.659641	0.855474
2.15998	0.351683	1.48656	1.08767	1.68087	1.36407	-0.359393
-0.683656	-0.312905	-0.645498	-0.612264	-0.377668	-0.4462	2.16869
0.563312	-0.346655	0.762845	-0.261645	-0.0178522	-0.223353	-0.334441
-0.996473	-0.398326	-0.883082	-1.56322	0.216926	-0.373248	-1.19671
-1.13354	-0.369448	0.520316	-0.514823	1.39427	0.95714	0.663495
0.255808	-0.806059	0.734223	-0.703061	0.576405	0.706736	0.845783
-0.535708	-1.16428	0.873604	0.208253	-0.782459	0.841373	0.29335
1.17825	2.06897	1.28608	2.13841	-1.43845	-1.30319	-1.8248
0.398156	-0.535138	-0.537143	-0.588682	-0.282119	-0.199274	0.42089
-2.12923	-2.29009	-0.531284	-0.964964	0.448223	-0.519321	1.15815
1.74231	0.719708	1.47448	0.450665	1.17571	0.572221	0.470151
0.808254	0.470121	-0.581802	0.826743	0.145016	1.19628	1.02783
-0.847675	-1.66225	-0.646703	-1.16477	1.32505	0.679507	-1.47203
-0.22878	0.282379	0.68317	0.712866	1.36676	1.22465	-0.138069
-0.876912	-0.332882	-0.956111	-0.568572	-0.297418	0.267915	0.067411
-1.65761	-0.938849	-1.51006	-0.763256	-0.228661	-1.10483	-1.31446
-0.205687	-0.488956	-0.500478	-0.648791	0.065618	0.450779	-0.539268
0.568185	-0.590431	-0.153032	-1.64063	0.526153	-0.282252	0.206773
0.18554	0.836989	0.269019	0.425794	0.906831	0.122279	-0.463778
0.722762	-0.511396	-0.0635329	-1.02334	1.26251	0.75084	0.897458
0.256595	0.388735	0.978788	0.13918	0.673052	0.302853	-0.331295
0.210841	0.892423	0.103843	-0.124399	1.23478	0.208818	-1.18776
0.497694	0.622642	0.0671905	-0.824183	1.80551	0.763363	-0.105588
0.369179	0.427965	0.770205	-0.297662	1.38938	-0.195092	0.570551
-2.10683	-0.949154	-1.2079	-0.160498	-0.657522	-0.568975	-1.14214
0.663774	-0.313678	0.756431	-0.600095	-0.483054	-0.699286	-0.257646
1.13667	2.64697	-0.158075	0.384467	0.916896	0.231578	-1.99255
-0.865005	0.789353	-0.197599	0.517582	-0.542275	-0.0702528	-0.00374145
0.455302	0.95172	-0.918172	0.479207	1.35575	1.50765	-0.193708
0.267973	0.279551	-0.919645	-0.56357	-2.83578	-2.63658	0.375641
1.28922	1.10261	0.310943	0.902814	-0.110577	1.15364	-0.0475194
1.13222	0.0320595	-0.308013	-0.631706	0.259033	0.924317	0.302453
0.41434	2.0171	-0.500776	-0.377217	-1.11308	-2.65697	-2.01666
1.26863	1.14426	1.2186	1.55941	-0.166619	0.464603	0.894049
-0.797108	-0.587736	-0.0643148	-0.541188	-0.178707	-0.357385	-2.08421
-0.8447	-1.00821	-0.934266	-1.22869	-0.406352	-2.21233	0.0210491
2.06545	2.64784	0.517021	1.77113	1.43672	1.2684	-0.0436266
0.346086	0.501312	0.0213623	0.565019	-1.51873	-1.1432	-0.658752
-1.68449	-0.679192	-0.0841772	0.189412	0.346707	-0.400842	-1.14268
1.60712	0.366823	-0.973225	-0.16685	-0.299406	0.524241	0.250905
-0.981047	0.504	0.0561907	-0.114486	-0.00620489	-0.0976933	-0.303819
0.0712281	-0.932601	-0.758617	-1.07006	0.169698	0.539998	0.680174
-0.034525	-0.287086	1.37321	1.17357	-1.21842	0.454981	-1.307
0.395805	-0.98728	-0.243368	-1.16057	0.498051	-0.0397048	1.19726
-0.719776	0.272746	-0.64756	0.124619	-0.599046	0.191319	-0.231736
-1.57781	-1.14703	-0.973211	-1.11589	-0.516912	-0.447671	0.0721574
1.53586	2.16037	1.73159	2.42441	-0.896414	-2.02215	-1.89703
-0.31126	-0.992184	-0.349582	-0.722443	-0.779786	0.56183	-0.0367331
1.99297	2.73733	0.375208	0.779236	0.807278	1.44798	-1.4195
1.36255	1.3774	1.02167	1.0038	-0.863058	-0.872519	0.890422
0.319999	0.750639	1.05449	0.825536	2.42823	1.32921	-0.194273
-1.52787	-1.16754	-1.44796	-1.25755	0.168855	0.121122	0.608566
-0.351275	0.898167	0.14371	0.527125	0.931345	-0.874135	0.492867
1.25408	1.45015	0.732266	1.1332	0.0140777	0.269479	0.511703
1.23586	1.30606	1.52337	2.1134	2.16932	2.04646	-0.085703
-0.33405	-0.745115	1.27103	0.278967	0.785636	0.511179	-0.0318294
0.337005	-0.422282	1.11981	0.439764	1.09379	1.11284	1.15322
-0.99221	-1.41524	-1.64145	-0.712695	-0.459713	0.453204	0.629948
-0.992388	0.446468	-0.283052	-0.14328	-0.121607	-0.203285	-0.303273
1.15472	0.0939591	1.36692	0.846548	-0.972103	-0.661403	1.52963
1.09395	0.17811	0.649144	1.08971	-0.706275	-0.840206	1.03647
-1.37692	-1.00475	-1.39485	-1.28488	0.895412	0.668995	0.246637
-1.24088	-0.974934	-0.923997	-0.615158	0.23545	0.362813	-1.27074
1.87951	1.25708	1.4224	0.816504	-0.29309	-0.821164	-0.227304
-2.94238	-2.27853	-1.02565	-0.588774	-0.690825	-1.05331	0.0301247
-0.731788	-0.390199	-0.998747	-0.217623	-0.60021	-0.647443	0.00814615
0.760722	1.08685	0.803024	1.46138	-1.41442	-2.6604	-0.591353
1.11743	-0.900842	1.69575	1.13507	0.404683	-0.274658	1.06001
1.96608	-0.411759	1.70981	1.05165	-1.99707	-0.113407	0.351634
-0.744157	-1.24131	-0.308459	0.237463	1.26847	2.3889	0.935897
-0.369416	0.137259	1.17976	0.25396	1.17771	1.57588	0.125991
0.7768	0.765874	0.636402	0.207911	-0.819227	-0.479078	0.093631
-1.02955	0.0442848	-1.33827	-0.593021	0.196737	0.185073	-1.67675
0.929237	2.18557	0.546479	0.36754	0.709689	0.637479	-0.733947
0.62578	0.271888	-0.0333555	0.200405	-0.477789	0.211519	-0.221007
0.696134	-0.320264	0.580282	-0.418077	-0.584072	-0.961294	0.420633
0.121715	0.0422594	0.607678	-0.0120242	-0.368421	0.0584207	1.07696
-0.433503	-0.0676486	-0.150982	-0.790883	-0.485175	-1.21418	-0.332171
0.524212	0.429887	0.658857	-0.786094	-0.597675	-1.41682	1.13492
1.58009	-0.00240209	0.776804	0.632321	-0.0532931	0.0213178	-0.454464
-1.2567	-1.2042	-1.54746	-0.82269	-0.801741	0.077357	-1.17914
-0.31324	-1.08929	1.73109	1.00446	0.859268	1.63203	1.48153
1.04429	0.773734	2.02504	0.577485	0.36001	-0.138204	1.256
-0.575898	-1.08926	-0.431359	-0.781285	-1.15337	-1.02005	1.91846
1.81898	0.205951	-0.254035	-0.712683	1.1204	1.11069	0.209255
0.328972	1.63792	1.32306	1.43892	-0.517428	-1.2802	-2.03948
-0.780571	-0.708755	-0.238131	-0.27055	1.48887	1.06113	-0.380071
0.572617	0.0789711	-0.5563	-1.77244	-0.807168	-0.324496	-0.0564227
-0.143911	-0.958762	0.890624	0.0269093	-0.585466	-1.1831	1.17289
-0.318711	-2.42165	0.313317	0.496597	-0.988996	0.348032	0.549611
-0.725138	-0.686397	0.942676	1.01243	0.217926	0.230003	0.846578
1.06614	0.955377	1.8612	1.48715	-1.22491	-0.637733	0.286675
1.11492	0.824852	1.44622	1.34069	1.06236	1.15806	0.169689
-0.628169	-0.46749	-0.190155	-0.0338038	0.357809	0.671149	0.57408
0.515943	1.60451	1.96453	1.754	2.1465	2.47186	-2.30599
0.82621	1.38461	-1.14909	-0.809037	-0.292116	-0.540444	-1.33387
1.01407	0.723832	0.11168	0.311328	0.664151	1.88103	-0.000693977
0.0521059	0.830157	0.988833	1.48339	0.415121	0.123895	-1.43629
0.945116	0.843068	-1.61957	-0.0957801	0.501601	0.250262	-0.141009
-1.31732e-05	0.377943	-1.11803	-0.628244	0.83316	0.558421	-0.465073
1.86513	1.24765	1.01678	1.20831	0.96337	0.948864	0.152779
1.52151	0.352832	0.38956	0.0969007	1.07538	0.794221	-0.862586
1.53734	1.12833	0.905998	0.899682	1.37394	1.58236	0.222378
-1.02795	-0.644536	0.434746	-0.155216	0.131994	0.818849	-0.19191
0.367835	-0.242708	-0.932893	-1.18718	0.0023743	0.834029	0.883259
-0.886425	-0.970507	1.11246	0.426984	1.07544	1.25761	0.450878
2.17439	2.2325	2.01121	1.86126	1.40707	0.671511	0.895991
1.64441	-0.127841	2.46772	0.060505	0.292706	-0.939974	2.17864
0.00119433	0.2903	1.78144	0.081773	-0.000652945	-1.65112	0.985365
-1.76315	-0.440986	-0.57431	-0.0283925	-2.55819	-1.57868	-0.844984
0.700747	0.547115	1.30659	0.969335	0.569168	0.996433	-0.603104
1.10763	1.65293	0.646734	1.31882	0.855548	0.52398	-2.10462
-2.10466	-0.764178	0.669408	0.876362	-1.79289	-0.788563	1.49884
-0.59639	-0.887856	-0.016075	-0.143401	0.542901	1.20974	1.55097
1.10186	1.05903	-0.235015	0.432511	-2.32948	-1.20911	0.193519
-1.4891	-1.94577	-1.72567	-2.47032	-0.0468995	-1.48177	-0.134348
0.457857	0.896242	0.297903	0.0985465	0.800449	1.0453	-0.0841445
-1.10027	-0.556446	-1.45787	-1.22672	-0.0740346	0.270373	-0.790756
0.169736	0.31413	0.081037	1.02907	0.837956	0.664296	1.28157
0.245976	-0.0632814	-0.0500223	-0.244314	-0.61346	-0.598577	1.72542
-0.903277	-0.101744	-1.30517	-0.656052	-1.87753	-1.75641	0.728686
1.21931	0.78004	0.106393	0.183467	-0.624076	-0.935564	-0.339646
-0.740197	-0.66109	-0.237377	-0.852968	-1.10668	-0.43662	0.00431454
-0.885115	-1.80606	-1.31582	-1.49841	0.00726177	-1.41618	-1.1376
1.28644	2.99514	0.985206	2.24148	1.05106	-0.0897486	-1.64902
-0.304664	0.53825	0.700641	0.319906	1.09164	0.278449	0.429543
-0.818786	-0.609119	-0.251188	0.275728	0.188743	0.385169	0.0750212
1.32374	-0.460832	1.32343	0.199517	-0.869797	-0.629887	-0.0443701
-0.0548566	-0.273346	0.715793	-0.663675	2.42965	1.19307	-0.0997946
0.140644	-0.41374	1.51435	0.83031	0.324304	-0.268955	-1.46948
1.38434	1.68888	0.119922	0.941281	0.518455	0.938153	0.593032
-0.366359	0.172778	1.15809	0.807128	-1.00278	-0.76217	-0.243938
0.173898	0.185738	0.672374	0.111572	0.187292	0.198438	-0.298529
0.875859	0.517159	0.139476	0.820171	0.23179	0.833849	0.476195
0.342597	1.10387	-0.0574507	0.0514841	0.439192	-0.114018	-0.981261
0.338828	1.30032	0.475813	0.650781	-0.343446	-0.689147	-2.23714
-0.296078	-0.44842	-0.835668	-0.155794	1.07032	1.08787	0.204101
0.675679	-0.636102	0.536281	-0.16885	1.5256	0.100664	0.655803
-0.846298	0.801334	-0.729337	0.0871632	0.840332	0.53701	-2.35536
0.332344	-1.30653	0.352298	0.102013	-1.33578	-0.726924	0.650136
0.673688	1.11523	0.70991	1.28401	1.29264	1.25546	0.0255536
-0.916447	-1.95846	-0.377431	-0.246428	-0.669837	-0.523573	-0.0879187
1.2066	0.846395	2.5152	2.23726	1.8301	2.23138	0.979846
-0.0756377	0.202915	0.571744	0.149783	-1.28975	-0.733619	0.00814228
0.503337	-0.614372	0.68431	0.364657	1.45944	1.27852	0.0757108
-1.23285	-0.511698	-0.885624	-1.67874	-2.38087	-5.12741	-1.53287
-0.375582	0.943034	-0.636186	-0.138742	0.341072	0.0117714	-1.93537
-0.0756361	-0.765631	-0.150443	-0.488825	1.62444	1.20789	-0.0478825
-0.363517	-0.177216	-0.507415	-0.0452912	-0.751768	0.708992	-0.344879
0.401327	0.673835	0.00248244	0.473778	1.08321	1.07626	-0.582719
-1.30993	-0.179705	-0.186117	-0.411617	0.28876	-0.260072	1.7045
0.957197	0.543161	0.816714	0.400851	-0.959822	0.336077	-0.221495
-0.536584	-0.680157	-2.29446	-2.08207	-0.530327	-0.396958	-0.663147
-0.0484447	-0.597053	0.547644	0.620776	1.77116	2.28612	0.235355
-0.949978	-1.59603	-1.56133	-1.56353	0.2668	0.206361	-0.445888
-0.345365	0.0880119	-0.45884	0.319315	0.220589	0.76811	1.05271
-0.390827	-0.369665	-0.605041	-1.50238	-1.10005	-1.48523	0.293817
1.42561	-0.15035	-0.131275	-0.171587	1.14056	0.423019	1.59504
0.886705	1.44601	0.378961	0.364522	0.978183	-0.0743156	-1.52359
1.90782	1.61895	2.01879	1.05339	0.279546	0.26377	0.128589
0.413337	-0.0860605	0.28891	0.244455	-1.61184	-0.335827	0.41802
0.282701	0.123012	2.13739	0.82448	1.21206	1.10628	-0.370512
-0.389789	0.348847	-0.390704	-0.325423	-0.381998	-0.660329	1.1364
-0.877986	-0.432654	0.109665	-0.285464	-0.299486	-0.55296	-0.151477
-0.106219	-0.43382	-0.0550394	0.268154	-0.538519	0.143952	-0.396512
1.40878	2.24492	0.731613	0.0945252	0.603514	0.515562	-0.305693
-0.52276	-0.85035	-0.291642	-0.0859388	-2.75098	-2.34986	1.13444
-0.175081	0.415254	-0.748087	-0.73905	0.782604	0.14564	-1.21493
-0.480627	-1.17095	-0.0364516	-0.577175	0.823079	0.801732	1.23952
1.46552	1.5838	0.878117	1.76056	-0.868438	0.308626	0.172271
0.660655	0.0458763	0.184173	-0.530639	0.0818302	-0.473863	1.08494
-1.33591	-1.03771	-2.21806	-1.99365	-2.49255	-3.76464	-0.623206
-2.21051	-1.43502	-1.52906	-1.28326	0.270863	-0.716553	-0.959273
-1.24741	-0.49829	0.118486	0.493271	1.38097	1.11284	-1.10231
1.69222	1.38091	0.956549	1.27014	0.606467	-0.490866	-0.956084
-1.43162	-1.84349	-0.28283	-1.15497	-1.18617	-1.42468	-0.00591537
0.169969	-0.0763739	0.289158	0.207714	0.13882	0.303833	0.46817
0.809542	0.545679	-0.227146	-0.551605	-0.99481	-1.14228	-1.07615
0.308716	-0.0829488	-0.395635	-0.318578	0.81601	1.09617	-0.235902
0.611255	0.411339	-1.19462	-1.20357	-0.0338589	0.130678	0.550955
0.0867857	-0.674708	-0.572001	-1.43612	-2.73077	-1.1098	-0.000384772
-1.25902	-0.937461	-1.12356	-1.04405	-0.380052	-0.420901	0.386379
-0.43689	0.0394899	-0.00670185	-0.0689475	-0.811557	-1.18437	0.305989
1.63436	-0.0367188	1.12739	0.303646	0.827901	1.58915	0.685599
-0.414871	-0.35524	0.458192	0.648041	1.27862	0.52569	0.0435594
0.13874	0.354799	-0.254753	-0.158963	0.50505	-0.109004	-0.263974
-1.37566	-1.18084	-0.960596	0.396741	-0.843766	0.340922	0.569124
0.546206	-0.185791	0.988893	0.234734	0.0362965	-0.289864	-0.186015
-0.00268349	0.190854	-0.271284	-0.529456	0.0339319	0.262612	-0.605509
-0.0134621	1.65674	-0.875878	-0.396614	-1.68291	-3.0347	-1.05211
-1.09887	-1.03916	-1.04083	-0.844903	-0.0867205	0.727692	2.58364
-0.0877128	-0.580323	0.0214193	-0.433539	-0.328154	-1.49202	-0.158139
-0.813153	0.659524	-0.157976	0.145017	0.73054	-0.292462	-1.3516
-0.388583	-0.107242	-0.66065	-0.386903	0.231662	0.344046	0.63229
-0.262817	-0.400063	1.08161	0.713258	0.854736	1.02741	0.0755911
0.0329586	0.583776	0.927644	1.55486	0.56686	-0.290196	-1.73888
0.103288	1.05089	1.16152	1.91541	1.0295	1.59881	-1.28896
0.998663	1.09405	0.145942	1.06985	0.592027	1.41558	-0.326033
0.807975	-0.208327	0.530427	-0.827096	0.142863	0.53817	1.25205
-0.546676	0.518471	-0.314327	-0.222028	-0.110262	-1.19286	-0.893624
1.35488	0.651618	1.01873	0.00620689	0.303064	0.0610587	-0.474166
-0.160182	-0.75216	-0.413624	-0.234249	-1.0924	-0.83083	0.78383
-1.26784	-0.509556	-0.59184	-0.255865	0.671007	-0.088871	1.13203
1.30942	1.04144	-0.0882894	0.204358	-0.724882	0.0165631	0.0464714
0.373013	0.409477	0.398774	0.3636	2.09593	0.907173	-2.48683
0.0148331	0.45349	0.38246	0.591174	0.244185	0.117172	0.207783
0.431764	0.249595	1.85979	0.971662	1.84238	0.947166	-1.09423
-0.452052	-0.378371	-0.211553	-0.519375	-0.635754	0.252787	0.362407
-0.38113	-0.0132793	-1.79605	-1.63266	0.486705	-0.666121	-0.884217
-1.87566	-0.913696	-0.0980426	0.271935	-0.78733	-1.54914	-0.345977
-2.05725	-1.02821	-1.91777	-0.748387	-1.01518	-1.34825	-0.632555
0.702345	0.251437	-0.509234	-0.687796	0.759984	0.0146819	-0.934296
-0.399906	1.41235	-1.39773	0.729985	-1.05943	-0.523516	-1.56364
1.06272	-0.157011	-0.0233651	0.556192	0.672006	0.751263	0.501734
0.413622	0.0930204	-0.209821	-0.117039	0.761897	0.653746	1.00227
-0.227475	1.06984	0.671406	1.81456	1.34558	1.85589	-1.06323
-1.04528	-0.187155	-0.597225	0.239652	0.581518	0.663681	-0.892523
0.28826	-1.45497	-0.835388	-2.21115	-0.858558	-1.26221	1.47668
0.649006	0.260097	0.658633	0.401115	-0.0560743	0.955812	0.916158
-0.908999	-1.7622	0.412598	0.51782	0.0286635	0.562838	2.05092
0.980779	0.235329	0.385423	0.0793368	1.50323	1.46867	1.39913
0.916728	0.125276	-0.37266	-0.984446	-0.929041	-0.794123	-0.155027
0.0337322	0.0270688	0.482819	0.702053	0.330641	-0.0769873	0.0148639
0.587404	0.886602	1.51484	1.61196	-0.0136328	-0.0247969	1.05775
-1.42912	-0.061572	-1.33265	-0.899117	0.478053	0.0275395	-0.369476
0.867781	0.131209	0.110087	-0.0210381	1.18846	0.491383	2.14654
-2.99551	-0.013064	0.291425	2.59284	-1.99105	-0.749989	-1.78623
1.20905	-0.0911894	0.325425	-0.954243	-0.725728	-0.468195	1.46905
0.932244	-0.22014	0.960864	0.37903	-0.19413	0.23266	0.453105
-0.309885	0.00102801	-0.459463	0.00804689	0.4503	-0.00805258	-1.0004
-1.67238	-1.89643	0.81511	-0.738418	-0.476677	-0.561338	1.60893
-0.933746	0.0480017	-1.32853	-0.396644	-0.37533	-0.216304	-0.0204083
1.11014	1.29479	1.22407	1.00155	-0.308068	-1.90115	-0.272493
-1.38307	-1.01725	-2.12934	-1.38417	0.114986	0.187957	-0.60323
0.79634	-0.13744	-0.174756	0.238096	-0.567429	-0.11636	-0.983179
1.7881	1.16714	0.319908	-0.0335804	-0.0161798	0.39747	0.445241
-0.427867	0.0315292	-0.890398	-1.0062	-0.0562408	-0.621294	-0.182858
0.173358	-0.801243	0.193748	-0.968727	-1.10343	-0.535345	1.39461
0.435492	0.141184	-0.506843	-0.0473571	0.54416	-0.206511	-0.0941508
-0.252413	-0.192408	-0.843666	-0.765767	-1.10832	-0.801891	-0.742657
-1.19566	-1.5713	-2.56849	-1.62021	-1.96612	-0.976954	0.197639
-0.432937	-1.1834	0.517551	-0.851332	-2.43009	-0.587701	0.382711
-0.89287	-1.81178	-0.465733	-0.546994	0.488346	0.407333	-0.0359286
0.442417	0.893421	0.163101	0.139654	-0.583924	-1.78861	-2.34142
0.554604	0.164348	0.86213	0.51631	0.228731	0.959992	-1.30437
-1.5244	-1.56001	-1.54985	-1.33476	-3.07114	-1.40708	0.589538
-0.0115289	0.0384354	-0.335535	-1.81255	0.66424	0.203748	-0.588987
-1.95992	-2.00089	-2.16535	-2.14757	-1.44187	-0.602575	1.03572
-0.0104431	0.00382538	-1.7098	-1.9299	-0.320687	-1.00528	0.112149
0.758714	1.06149	0.202445	0.787937	1.45364	1.84674	-0.206605
-0.544195	0.501444	0.197281	1.9476	-1.13961	0.179026	0.0624283
1.0419	-0.0794789	-1.19864	0.0632674	0.324797	1.06411	-1.41013
-0.576073	0.935884	2.07452	4.42706	-0.263623	1.89416	-0.366264
-0.736498	0.626039	-1.42321	0.171422	1.10136	0.492548	-1.28403
0.158524	-0.807133	0.65277	-0.748929	1.12182	0.541405	-0.608433
0.363988	0.759343	0.522273	-0.0890039	-0.579672	-1.9332	-0.6059
-0.10691	-0.677987	-1.36366	-1.68021	-0.82636	-1.17546	0.770684
0.272344	2.57967	1.12889	2.26332	-0.211413	-0.471302	-1.10304
-1.62845	-0.676965	-2.00722	-2.16608	0.0575659	-0.452312	-0.232116
-0.32545	-0.41207	-0.693119	-0.806569	-0.917873	-0.603933	-0.492042
-2.19654	-0.900754	-0.780762	0.525514	-0.473186	-0.404289	0.861024
-0.242019	-0.431699	-0.466455	-0.253115	-0.235246	0.725861	0.228407
-0.161669	-0.263212	0.261022	-1.10329	-1.8674	-2.28768	1.07551
0.284177	-1.07489	-0.011914	-0.709425	0.0410124	0.543992	1.58042
-0.279164	1.6145	0.777801	1.39874	1.78802	0.810966	-1.99347
-0.322247	-0.255058	-0.658499	-0.523288	0.564123	-0.168586	-0.970506
0.76208	0.572646	-0.411361	0.371603	-0.177572	1.56961	0.325107
-2.05191	-1.23443	-1.54128	-0.964808	-0.442512	-1.52692	-2.26109
-0.230348	0.545913	-0.627872	0.379685	-0.603768	-1.31166	-0.991601
1.65971	0.637066	0.0384061	-0.499747	1.11773	0.627678	0.721591
1.02897	-2.5224	1.41687	-1.16736	-0.740152	0.0109877	0.516465
0.0823911	0.426514	0.858062	2.88971	-0.452144	1.46019	0.0828737
0.410611	-0.0424175	0.995049	-0.0863414	0.0984011	0.728471	1.13203
-0.194411	0.0179699	-0.483956	-0.649277	-0.320003	0.343577	0.0560235
-1.18909	-0.573173	1.51292	1.82239	-0.246182	-1.24493	1.0522
0.685574	-0.548229	-0.533628	-0.788229	0.447053	0.311041	0.726345
0.57062	0.08331	0.345412	0.151693	1.26064	1.21806	-0.444979
1.29157	0.535916	1.37922	1.10268	1.70137	0.650079	0.435964
0.209413	0.808387	-1.12234	-1.19824	-0.250341	0.800019	0.698076
2.74857	1.87396	-1.38145	-0.990741	-1.14216	-0.532198	0.397181
-0.262203	0.0167273	-1.55475	-1.21239	-0.403902	-0.869455	-0.552931
-0.0534099	-0.450399	-0.818134	-0.446591	1.04874	0.661363	1.13453
-0.691468	-0.804345	0.174896	0.38537	0.421199	0.253512	-0.34678
-1.20276	-1.06293	0.559657	-0.121717	1.53001	0.789501	0.0153251
-1.15057	-0.645056	-0.799549	0.0301602	-3.08901	-2.10968	0.196263
-0.845355	-1.83463	-0.80103	-1.10789	0.742463	0.128729	2.13297
0.285348	-1.26013	0.405852	0.204069	0.00644134	0.819591	0.623338
-0.0813873	0.261694	0.374774	0.895373	0.929117	0.8496	-0.474395
-1.25284	-0.955801	-0.638012	-0.705493	-1.04725	-1.01342	-1.22892
-1.20234	0.745461	-1.26719	-0.646891	-0.772078	-0.631166	-1.72594
1.73087	0.975401	0.245222	-0.476056	-1.12588	0.314018	0.594498
0.523367	0.48479	0.574673	0.432438	1.16755	1.05624	1.22092
-0.408469	0.266541	-0.526552	-0.175925	-1.11452	-1.451	-0.521031
-0.599812	-0.798521	0.851716	0.619248	-0.134683	0.696914	-0.255717
-0.208199	0.984565	-0.616558	0.533983	-0.539243	-1.46245	-0.600478
1.09201	0.823518	0.670812	0.769188	-1.02972	-1.44479	-0.497655
-0.254274	0.142855	1.1916	1.12693	3.4042	3.33159	-0.550717
1.14668	1.73298	1.86198	2.00841	1.39294	1.67243	1.06978
-0.134732	-0.899682	0.0477009	-0.111316	0.171799	-0.448785	-0.0131151
2.7364	3.14948	0.690496	1.55552	-2.59513	-1.60732	-0.495303
-2.16482	-1.28232	-1.54365	-1.47129	-0.226226	-1.15644	-1.83226
-1.77086	-1.74044	-1.74146	-1.0886	-1.22981	-1.26039	-0.199816
6.06687e-13	3.43083e-13	3.78397e-13	2.42212e-13	3.73746e-14	-3.16081e-15	-2.08726e-15
-0.548718	-0.158123	-0.141094	-0.171217	0.922699	-0.178187	-0.422163
-0.154026	-1.00725	0.185704	-0.0987082	0.497342	0.565735	0.755572
-0.204294	0.0598112	-0.1953	-0.0374909	0.795439	1.43098	-0.270149
-0.510834	-0.75809	-0.228079	-0.974333	-1.08844	-0.758748	1.0291
0.868019	1.11245	1.17112	1.38762	-0.414912	0.136226	-0.228365
-0.252403	1.15692	0.156599	1.364	0.418192	0.261814	1.09234
1.67641	0.485149	0.587603	-0.0968816	0.733212	-0.244778	0.0743603
0.439208	-0.160614	-0.978832	-1.33687	-0.781219	-0.0706618	1.2157
1.11571	0.867097	0.295169	0.10917	-0.943813	0.0239806	0.537717
0.223189	-0.270385	-0.00180778	-0.506395	1.26045	1.34603	1.55414
0.545414	-1.05012	0.544245	-0.26371	0.534945	0.428977	1.83317
0.707668	-0.0185214	-0.334811	-1.02093	-0.381361	-0.947233	0.423028
-1.07343	0.438339	-0.561453	-0.304239	1.05582	0.217215	0.829557
-0.0784496	-0.379309	-0.116242	-0.355321	0.316166	0.178116	0.162716
0.877062	1.45731	-0.874896	0.0106126	0.121867	-0.0495352	0.643289
0.273933	1.70632	-0.771142	-0.859363	0.992469	0.716725	-0.809113
-0.450046	-0.644463	-1.17309	-2.14167	-1.67955	-1.80588	0.603922
1.80087	1.71427	0.0703661	0.444438	-0.428099	-0.467931	-0.0928226
-0.17391	0.476713	0.444821	0.175716	0.397565	0.565715	0.577217
0.645863	1.69664	-0.719647	-0.339689	-1.74363	-1.45661	-1.64638
0.437224	-0.0858976	-0.622918	-0.0777728	-0.642636	-0.358869	-0.208343
0.27143	0.420625	-0.22704	0.0608692	0.153475	-0.127017	-0.286276
-0.818153	-0.983871	-1.50944	-0.713053	0.710046	0.503476	0.835268
-0.625796	0.562568	-0.222135	0.252579	-0.241895	0.244046	-1.91727
-1.21668	-0.594058	-1.12042	-0.369904	0.301214	0.299941	1.24392
-0.487431	-0.399307	-0.899682	-0.988523	-0.742622	-0.979158	0.800288
0.761514	0.0994525	-1.30623	-0.864401	-1.27682	-1.02633	1.17846
-0.411199	0.232853	-0.281568	-0.910411	0.459537	-0.43018	-0.624226
-0.102795	0.204705	0.927509	0.886878	0.0228264	0.739761	0.278304
-2.26725	-1.13821	-1.23029	-0.725854	-1.5017	-1.05292	0.486039
0.439741	-0.893899	1.47001	0.895823	0.114896	0.843273	1.94281
0.964569	1.05737	1.19568	0.46155	0.00284141	-0.607073	0.799506
1.82639	1.48986	3.6761	3.42301	0.949656	1.26354	0.372856
1.10234	-0.0175499	0.749191	0.0891871	0.977039	0.749352	0.343437
-0.0901448	-0.0473993	-0.796722	0.287743	-2.69928	-1.96447	0.143038
-0.560926	-0.243789	0.0520574	-0.300048	-0.135329	-0.381583	1.71904
-1.18545	0.45928	-0.440185	1.5216	1.10529	0.720207	0.400422
-0.0356837	0.399888	2.18639	1.76306	-0.287923	-0.367585	0.28537
0.883405	2.11836	1.4574	2.04949	0.307362	-0.0100988	0.0562842
3.23744	1.97894	0.401295	-0.0511337	1.29329	0.821893	-1.91053
0.884469	1.03008	2.79701	1.32944	0.747658	-0.238485	-0.746274
-0.824117	-1.66761	-1.18361	-0.975015	0.756953	0.0189411	1.19107
-0.256992	-0.339878	-0.697384	-0.473205	-0.992583	-0.985814	-0.99508
-1.62478	0.524282	0.649403	1.94895	-3.84626	-1.306	-1.09272
0.308806	0.80607	1.14927	1.07666	1.16583	0.676126	-0.737731
1.83681	3.02792	2.13526	2.47783	1.44951	0.873415	0.99429
0.281448	0.777865	-0.0682962	0.523238	0.690242	1.0547	-0.0211471
-0.569346	-0.0743379	0.282024	-0.235741	0.575732	-0.181687	-0.659174
-0.335494	-0.167132	-0.318229	-0.122487	0.559165	0.689073	-0.266063
-0.495552	-0.285192	0.17031	0.187398	0.303749	0.264716	0.121902
1.78307	1.21033	2.98505	2.93083	-0.172232	0.437751	0.892214
-0.832333	-0.6987	-0.506967	-0.493946	-0.488553	0.33291	1.30372
-0.0455065	0.00285839	0.164041	0.348776	-1.27266	-1.23395	1.3087
0.266379	-0.391392	0.650994	0.866535	0.895938	1.35153	0.550503
-1.90135	-1.10518	-1.36179	-0.699564	-0.6962	-1.19141	0.577672
1.60177	1.04138	1.17883	1.41962	-0.385302	-0.00757072	1.06869
-1.13038	-1.00852	-0.470062	-1.08048	-1.51044	-0.643542	1.21447
0.845766	0.39262	-0.138017	0.0128117	-0.279715	0.167083	0.0048067
-1.12715	-1.5826	-1.42335	-1.49826	0.188699	-0.350534	-0.560814
-0.605371	-0.622218	0.046554	-0.0295294	2.82475	1.97191	-0.968736
0.145117	-0.259657	-1.05633	-0.45975	-0.568909	0.24242	-0.17042
-0.668442	-0.735886	-1.05829	-1.11266	-0.480674	-0.84301	-1.78511
-0.186507	0.571038	0.207922	-0.00950322	0.569499	0.0373379	0.341679
0.181087	-0.157896	0.643727	-0.323147	0.36554	-0.273973	-0.137757
-0.194492	-0.354754	-0.0856319	0.105346	-0.0731912	-0.014047	1.71854
1.04846	0.760647	0.384885	0.541637	0.838486	0.739185	-0.0364769
1.53356	1.5608	-0.133183	-0.201336	-0.429397	-1.33324	-1.81077
-0.331936	-0.283102	0.56964	-0.185356	0.732404	0.504428	1.65035
-0.0229764	-0.27057	-1.74632	-1.42922	-0.415597	0.0667745	0.931373
0.0484135	0.377887	-0.528935	-0.369445	-0.330358	-0.0197715	-1.58886
-1.70784	-0.891242	-0.55632	0.182438	-0.943581	-0.521841	-0.752593
-0.338766	-0.240679	1.22936	1.29276	-0.954155	-0.251533	0.622407
-0.661067	-0.429222	0.54518	0.802172	-0.325417	0.664359	0.408074
0.567932	1.05555	-0.422478	-0.10014	0.836706	0.81495	-1.41682
0.214031	-0.692261	-1.70489	-0.994918	-1.10899	-0.694707	0.68407
-0.735819	-0.257903	-0.672444	-1.12561	-0.643132	-0.96604	0.879075
-0.0763257	-0.358556	-0.0600015	-0.473692	-0.134773	-0.301941	-0.625931
-0.0924493	-0.697348	0.406725	0.271595	-0.951095	-1.31242	0.0371119
1.1375	-0.370672	1.50752	-0.0644897	-1.86603	-2.60759	0.263226
-0.619563	-1.01105	-0.298656	-0.993119	-0.227478	-1.19429	0.770825
-0.197408	0.448281	-0.833999	-0.546912	-0.322694	-0.426497	-0.670404
0.765707	-0.572509	1.57675	-0.659825	1.20335	0.448853	0.583361
-0.350347	-0.148216	1.63939	1.10804	-1.7772	-1.87051	-1.50443
2.30434	0.480494	1.18559	0.827913	0.132154	-0.333983	0.194261
-0.917746	-0.492681	0.129392	0.301758	0.360909	-0.499924	-2.06823
-0.565461	-0.77712	1.75343	0.758753	-0.698047	-0.973408	0.586013
-0.258104	-0.564321	0.227304	-0.209926	0.347029	0.600541	1.35698
-0.517645	-0.567262	-0.137679	-0.25105	0.242693	-0.111938	0.292815
2.07058	1.98148	2.43055	2.28839	0.0419958	-0.838804	-1.53383
0.277414	1.46782	0.229278	0.816964	-0.45598	-0.614268	-1.00466
-1.10403	-1.82473	-0.154867	-1.04448	1.8348	1.53898	1.24946
-0.683154	0.166055	-0.531036	0.0402801	-1.60335	-0.856134	-1.57086
-1.05885	0.913772	-0.636185	0.921191	1.06672	1.51682	-0.646542
-0.455436	-1.15701	-0.234417	-0.894633	1.25627	1.00605	-0.350567
0.0210667	-0.643524	0.242862	0.554163	0.147059	0.490825	-0.11396
-0.491677	-0.296038	-0.0624636	0.308056	1.83584	1.45123	-0.590974
0.0768614	0.356068	0.926837	1.33561	-0.507115	-0.106894	-0.279211
-1.42836	-1.62319	-2.24453	-1.27776	-0.365306	-0.960106	-0.557249
0.649179	0.0664447	0.182269	0.568967	1.40741	1.60263	-0.302199
-0.207119	-0.308775	-0.174415	-0.30656	1.06274	0.734381	1.1394
-1.00942	-0.395134	-1.67921	-1.29581	-0.00445162	-0.364342	0.642574
-1.74624	-0.386659	-0.780851	-0.0641732	-0.398341	-0.844779	-0.8383
-0.914639	-1.13144	-0.838958	-0.833588	-0.794988	0.352529	0.649377
1.42531	0.37417	0.782259	-0.445999	-0.0821638	0.595691	0.770836
1.878	0.234259	0.228569	-0.256712	-0.55209	0.099549	2.77295
0.455183	0.456365	-0.594792	-1.1129	1.33618	-0.471275	0.433334
2.06115	2.67742	0.0801956	-0.00605108	0.893461	0.100463	-0.759765
0.947266	0.306131	-1.38327	-0.0973794	-0.536933	0.828096	-0.386395
0.593914	-0.480503	0.20351	0.237818	-0.52257	0.0591368	0.846807
0.662153	1.2349	-1.50359	-1.10966	0.472207	0.583658	-0.0846675
2.0491	4.02294	1.6972	4.16139	0.600826	2.44576	-1.51627
-0.722955	-0.837813	1.31504	1.49382	0.455383	0.574342	0.303273
-0.462078	-0.240703	-0.268183	-0.37572	0.936047	0.583973	-1.89292
0.529061	0.311096	-0.405717	0.285296	0.0306321	-0.637401	-0.055001
-1.05152	0.268843	-0.248682	0.18609	0.360609	-0.0548359	-0.655754
0.398375	1.53349	-0.0710077	0.730566	-0.371869	-0.857964	-1.03527
1.23041	1.49274	0.803086	1.9975	1.12362	0.968537	-1.24494
-0.422108	-2.47421	0.0415012	-0.624619	0.361241	0.668447	-0.0943447
1.76951	0.947583	0.159692	-1.0608	-1.52635	-1.65821	0.365165
-0.284901	0.909164	2.85843	2.96195	1.14536	0.270841	-1.72167
-1.25702	-2.15546	-1.26081	-1.93557	-1.57023	-3.38962	-0.435461
0.454236	-0.0957077	-0.640396	-0.438004	0.609201	-0.492055	-0.558545
0.235129	0.753316	-0.453095	-0.216893	-0.492396	-0.927146	-0.837378
0.378206	0.942475	0.197463	0.034171	0.436247	-0.48986	0.653836
-0.668534	1.22048	-1.20333	0.637564	-2.48122	-0.0916655	0.408843
-0.791047	-0.896908	-0.407299	-1.21447	-0.831612	-1.04148	0.801113
-0.516076	-0.448366	-0.908612	-0.351272	-0.616707	-0.516146	0.522153
-0.0769827	0.557802	-0.61985	-1.3089	0.984484	0.294964	-0.72816
0.129959	-0.538443	-0.457902	-0.671608	-1.44486	-0.716988	1.21005
-0.805326	0.927582	-1.80058	-0.555621	-0.374015	-0.0394736	-1.55703
-1.42728	-1.22579	-1.00384	-1.02867	-0.405688	-1.59611	-1.49921
0.17326	1.00015	0.379017	0.944644	0.809865	1.01779	-1.5772
-0.171755	-1.54738	0.124343	-0.283754	0.0929347	0.12515	-0.0836898
-0.134407	-0.0769754	-0.89659	-0.739349	0.443934	-0.370229	-1.2976
0.865575	1.90895	1.19302	0.589347	-0.936754	-0.530084	-1.41495
0.055866	-0.116434	-0.568753	-0.853225	-1.08847	-1.13661	0.358746
-0.237111	0.305729	0.169235	0.656806	-1.0254	-0.249798	0.336519
-1.81492	-2.22503	-0.868333	-0.518123	-0.456531	-0.0882505	0.26848
2.22065	0.413353	1.08566	0.290087	-0.951038	-1.12627	0.80479
1.39382	2.15682	0.308143	0.71254	1.28544	0.701399	-0.730672
1.00428	0.974123	0.992851	1.42787	1.81744	1.09068	-0.05894
0.732979	1.58592	-0.0897224	0.510654	-0.781565	-1.28346	0.0279108
0.415171	-0.517737	-0.314539	-1.24351	0.0609541	-1.48827	-0.360725
-0.492463	-0.533413	0.057411	0.0708912	-0.0193016	-0.950697	0.354346
-0.121431	0.591033	0.689458	0.756085	0.483101	-0.0758413	-0.371615
-0.422357	-1.10914	-0.115079	-0.886323	-2.06859	-1.4812	1.04636
1.85806	-0.411567	0.916885	0.943663	1.40526	2.97416	0.0692668
-0.0318297	-1.2943	0.438816	-1.45355	0.463581	0.605063	1.37304
-0.360147	-1.24369	0.149998	-0.317227	1.55668	1.33081	0.941451
0.720796	0.810508	0.146372	-0.171439	-0.238395	-1.46867	0.110547
-1.47454	-1.00458	-0.815389	-0.312816	-1.29322	-0.257535	-0.697412
0.155461	0.384159	-0.852231	-0.586861	-2.51929	-0.976203	1.24922
0.426287	-0.132748	0.546449	0.285611	-0.23755	0.224825	0.887077
-1.35229	-1.73293	-0.0458882	-1.50392	0.115691	0.776746	0.729534
0.117684	1.61148	-0.703608	-0.0762247	-0.436534	-1.36932	-1.83408
0.748702	-0.132012	0.624419	0.923817	-0.346779	1.2901	1.05565
0.0100465	0.234877	0.862368	0.631462	0.648324	1.15532	-1.53252
-0.699538	0.861162	1.58245	2.5882	0.563521	1.03966	1.97558
1.98107	1.56342	0.533014	1.39281	-0.633709	-0.450291	-0.177055
-0.542226	-0.215757	0.00547806	0.191577	-0.739459	-1.32312	-0.581438
-1.52079	-1.21286	-1.71763	-1.07508	-0.438385	-0.0343836	0.809097
-0.171786	0.456263	0.523144	1.17995	0.969887	0.863061	-2.8227
0.257712	0.445336	0.802994	0.511229	0.679369	-0.211515	-1.58175
-1.03626	-0.43778	-1.84329	-1.40075	0.0168555	0.251422	0.968746
-0.0737445	0.109838	-1.13447	-0.355273	-0.0170992	-0.92833	0.0869104
0.241735	0.500336	-0.139022	-0.56121	0.345124	-0.0239852	0.219834
-0.896526	0.342884	0.595715	0.832833	0.514916	1.01841	-1.38067
-0.885349	0.858074	0.0223636	0.333621	0.575457	0.804587	-1.12311
1.53666	1.07626	1.13904	2.01035	1.10725	1.64872	0.051078
-0.550806	0.689397	0.718541	1.05226	1.21264	0.903079	-0.503416
-0.417353	-0.957135	-0.184721	-0.295719	0.323731	-0.0380838	0.664632
2.15107	2.26851	1.24404	1.21028	0.132706	0.0633023	-1.5719
-0.471586	-0.0107198	0.0095835	-0.453498	0.25181	-0.455391	0.401605
1.18766	1.28423	0.129579	-0.0296437	0.476279	0.0125933	0.803312
0.0580289	1.80794	0.430488	1.85872	1.63163	1.652	-1.68505
0.634212	0.483095	0.449613	1.34597	0.33769	1.16309	1.14189
-0.621516	-0.461293	-0.687227	-0.38239	0.160273	-0.0904893	-0.0973168
2.26046	0.756619	1.30314	1.02748	0.756799	1.54445	0.855132
-1.19893	-1.99369	0.654829	0.323985	-2.39317	-1.65125	1.03529
0.203882	0.0521711	-1.39452	-0.639526	-0.4342	-0.47809	-0.796482
2.04859	-0.0893794	1.35829	0.757602	0.655133	0.966777	0.29111
-0.0951691	-0.14033	0.29557	0.385951	-0.262304	0.0592169	-0.968629
1.62621	1.3999	1.74026	2.15743	-0.624399	-0.423322	-0.0782052
-1.02737	-1.35844	-0.622983	-1.8264	1.34577	-0.346896	-0.794275
-2.56124	-2.10195	-1.82763	-1.41767	-1.78451	-2.35149	-0.915852
-0.939669	-0.895166	-0.675134	0.7528	-1.50463	-0.855522	1.48323
0.591592	2.07527	-1.03034	-0.5028	-1.04184	-0.290123	-0.329614
-0.368354	-0.975504	-1.2068	-1.4888	-0.0680205	-0.459324	0.0566525
0.379954	0.531067	3.58981	2.20421	0.301273	-0.00599564	-1.10246
-1.87893	-0.546671	-0.859622	0.0147491	0.391848	0.322279	0.308998
0.294604	-0.32169	1.27781	-0.149942	0.961365	-0.991467	-0.844552
-0.0356616	0.916989	-0.112318	-0.388852	0.415315	-0.107602	-0.206938
-0.00295163	0.419516	-0.409058	0.098774	0.0478267	-0.497961	-1.39462
1.31276	-0.270011	0.353605	-0.478821	0.084881	-0.231291	1.02729
1.06233	1.90539	0.850949	1.0732	1.95419	1.3056	1.48458
-0.539025	-1.23527	-1.17393	-1.40254	0.79107	0.631764	0.35254
-0.439831	-0.545809	-0.613934	0.469659	-0.483875	-0.0403828	-0.395035
-0.789923	-0.357424	-0.0149887	-0.475002	0.561965	0.0440368	-0.801443
-1.54907	-1.09056	-1.71419	-1.61238	-0.877195	-1.1719	-1.04078
-1.38183	-1.48947	-0.299986	-0.117536	-0.257418	-0.237387	-0.568282
0.829538	1.86447	-0.166926	0.635262	1.58451	1.48863	-2.33144
0.0361222	-0.693202	-1.76041	-1.99205	-1.8884	-2.17212	0.557911
-0.145142	-0.119107	-0.445909	-0.0975022	0.647966	1.39339	0.489839
-0.944887	-1.11612	0.933973	0.151239	1.28952	0.19583	-0.498412
-0.548645	-0.482166	-1.71444	-2.5827	-1.22588	-0.559128	0.332542
-0.600947	-1.60914	-0.62502	-0.986649	-0.678935	-0.0904919	1.60005
1.82057	1.71244	0.253462	-0.520823	-0.508683	-1.9891	-0.428753
-1.11612	-1.41133	0.240755	-1.28144	-0.638359	-0.0237308	0.486058
0.125304	-0.0408136	1.16509	1.49145	0.646522	0.953251	0.138416
1.60337	0.399184	0.202672	-0.124875	-1.79137	-0.140614	0.428955
-1.44224	-1.24758	-0.527941	-1.64883	0.264547	-1.26643	-1.43593
-0.427716	1.13718	-1.30577	0.366223	-0.48111	0.167725	-1.06853
0.0952448	-0.811374	1.17883	-0.165199	-1.95107	-1.2814	1.22068
-0.0947005	-0.273621	-0.770275	-0.148558	-0.194682	0.488265	0.478233
-1.79005	-1.29049	-0.0393438	0.233802	1.6838	0.595031	-1.62785
1.44644	0.243053	-1.22817	-0.589653	-2.08149	-1.2231	-0.217139
1.15864	0.967059	1.26419	-0.109366	2.09551	0.858705	1.07323
0.483884	0.0402596	0.677116	1.12988	0.290942	0.481684	-0.660232
-0.366483	-0.044621	0.752606	1.03574	1.07655	1.33143	-0.655835
-0.0731607	-1.19642	-0.594294	-1.49694	-1.1924	-1.44203	0.913691
0.632353	1.23086	-0.0304511	1.31653	0.384655	1.44004	-0.351005
-1.56469	-0.892877	-1.37953	-1.30732	0.535517	0.0408138	-2.14906
-0.77572	-0.259256	-0.635734	0.0237613	1.91682	1.47452	0.817862
-1.34513	-1.39088	-0.948454	-1.46735	-0.996281	-1.82198	-0.15342
1.35005	-0.41627	1.14908	1.0641	1.45121	1.86459	1.68214
-0.467885	-0.523662	1.00064	0.462152	0.233092	0.723101	-1.03783
-1.365	-1.28437	-1.31878	-1.29441	-0.795087	-1.9307	-0.634969
0.853293	0.805644	-0.577428	0.178664	-0.220857	-0.519783	-0.204103
0.368441	0.643913	-0.0891331	-0.038554	0.525503	0.183267	0.18504
-0.0133096	-0.691397	-0.0328221	-0.804988	0.193116	0.464434	0.523294
1.92119	-0.0647466	2.60256	-0.0298398	0.365437	0.122565	0.515172
2.32382	0.324904	0.276992	0.183689	1.79875	1.91487	0.380783
-0.107342	-0.971708	-0.948395	-0.330762	-1.0007	-0.251937	0.848346
-1.68188	-2.66556	0.903189	0.109674	-0.891404	0.278015	1.35854
0.210726	-0.181848	-0.534101	-0.830877	-1.12865	-0.304583	0.314904
-0.585743	-0.662347	0.351027	0.186427	0.729123	0.879263	1.17062
-0.313177	-0.252809	0.527091	1.19129	0.274262	0.591969	1.14685
1.19377	0.448866	1.12731	0.941988	0.76092	1.61566	0.29391
-0.00162755	1.39884	-0.216739	0.893127	0.505527	0.558596	-0.88779
0.743863	0.496116	-1.60762	-1.37912	-0.897683	-0.921637	-0.143958
-1.29657	-0.882872	-0.638876	-0.0510192	0.216483	-0.27718	-2.20242
-0.513133	0.204788	0.878254	1.41724	0.50731	0.350304	-1.07784
0.104913	-0.156469	0.441235	0.334174	0.765625	0.845667	2.13677
-0.752588	-1.69263	-0.028801	-0.172095	0.065595	-0.502741	0.304237
-1.14307	0.177015	-1.42147	-0.405434	-0.651564	0.693748	-1.03743
1.72483	2.18292	-0.591467	-0.0759856	0.755651	0.909766	-0.571646
1.1157	1.55444	-0.181288	0.0262523	-0.13147	0.0774048	-0.106579
-1.26637	-1.17286	-0.427993	-0.577639	-0.96068	-1.19458	-0.225154
0.782136	-0.201052	0.0501106	-0.291173	0.623246	0.927874	0.878061
0.715359	1.52685	-0.224462	0.856678	1.04912	2.52501	-2.10258
-0.0738833	-0.706478	0.222	0.179832	0.884261	0.230302	-0.344753
-0.373826	-0.183347	0.00857983	-0.467422	1.07102	1.08356	-0.257514
-1.20071	0.0963543	0.285196	1.35665	0.230283	0.411017	-0.67862
-0.259487	-0.0451462	-0.349776	0.224889	0.154965	0.143259	1.03904
0.352763	0.568984	-0.86389	-0.107379	-0.886978	0.239064	0.451212
0.308179	0.319757	0.379248	0.451522	-0.649866	-0.112376	-1.09048
0.327844	-0.0575186	0.661586	0.298526	1.48033	1.561	0.267024
1.01825	1.71031	1.29	0.922669	-0.286706	-0.139537	0.164689
-1.16609	-2.43863	-0.764709	-2.30068	0.365848	-0.479524	-0.541704
-1.70018	-1.06891	-1.10177	-0.666046	-0.233522	0.272549	0.176669
-0.289288	0.581244	-0.837081	0.327901	0.462907	0.0435665	-1.34093
0.973966	3.80113	1.11305	3.50884	-2.19599	0.0221358	-0.091779
1.25382	1.77943	0.462988	0.879183	0.151587	-0.0993715	-0.44409
-0.109338	0.133464	0.101119	0.109924	0.188765	-0.310013	0.0819951
-0.275892	-0.0797328	-0.112932	-0.0776897	-0.210394	0.190363	1.09366
1.09822	-0.310026	0.360269	-0.438663	0.254526	0.782463	0.566511
-0.23716	-0.400756	0.543206	-0.239742	-1.33399	-1.11921	1.44663
0.29412	-0.453758	-0.738287	-1.03203	-0.8025	-0.26263	0.990229
-0.318282	-0.0617068	-1.32521	-1.09186	1.06854	0.747997	0.160744
1.79826	1.23151	0.561766	-0.422744	0.423847	-0.457532	-0.923188
0.348952	0.612272	2.43788	2.53224	2.48153	1.27992	-0.586893
-0.240279	1.7661	0.800375	2.32999	-0.207454	-0.14034	-1.83975
-1.15033	-1.14492	-0.86648	-1.18662	0.884271	-0.399844	-1.57819
0.112156	1.35519	-0.419132	0.0616541	1.22384	0.779746	-0.949314
-0.745027	-0.655155	-0.623236	-0.157727	1.45967	0.254741	-1.18373
-1.61302	-0.693867	0.448186	1.28827	-0.545263	-0.618724	-0.754042
-0.423338	-1.09948	-0.655124	-0.798208	0.672126	0.36207	-0.108339
-0.0916682	-0.581976	0.464557	0.567853	-0.313562	1.19934	0.824223
-0.260839	1.01353	-1.45449	-0.270275	-0.411836	-0.951017	-0.912808
0.416356	1.3287	0.361403	0.631137	0.915028	-0.218345	-0.751181
0.125462	0.506434	0.967101	1.46791	0.615417	0.767119	0.531384
0.0634996	-0.338005	1.36141	0.423882	-0.253444	0.0857408	0.937386
0.960102	1.74756	0.243652	0.908756	1.19251	1.63786	0.174234
-0.926207	1.30326	-0.280959	0.564603	-0.338088	-1.59469	-1.16761
-0.28507	-0.364889	-1.5266	-0.927596	-0.264724	0.00545645	-0.417942
-0.163701	-0.136883	-0.631624	-0.467491	-0.541772	-1.16656	0.159659
0.892682	0.76144	1.08176	0.116519	-0.92809	-1.28443	0.134702
-0.644303	0.304643	-0.247378	0.186481	0.219459	-0.643972	-1.80327
-0.418276	0.419839	0.782939	1.31434	-0.91223	-0.671601	-1.55246
-1.90004	-0.168653	-1.68696	-1.16019	-0.47284	-0.563485	-1.24536
-0.414363	0.251447	-0.836244	-0.839258	-1.89053	-0.295276	1.34492
-0.240697	-1.73901	0.652184	-0.8949	0.419485	0.554181	0.818079
1.07427	0.275809	-0.0616203	-0.484084	0.0810911	-0.0536159	0.173781
-1.08038	-1.56757	0.606549	0.413138	0.545384	0.266278	1.41835
0.1979	-0.450915	1.24327	0.594305	-1.07552	-0.741036	0.475309
-0.775088	0.441855	-1.04025	-0.47526	-0.894733	-1.83548	-1.14015
0.572674	-0.928817	-1.11653	-1.92178	-0.103642	0.132525	2.10027
-1.73211	-0.576579	-1.02677	-1.42877	-0.413367	-1.21768	-0.875359
1.08641	-0.37441	1.99169	0.280267	-0.734838	0.261495	1.78134
-0.598863	-1.39983	0.440859	0.0815025	1.66734	1.50038	0.361949
0.300116	-0.456745	0.552023	0.630874	1.1273	1.41917	2.18283
2.40921	0.613756	1.65835	0.494196	-1.02141	-0.626184	0.226207
-1.10458	1.11179	0.0944833	1.67912	0.453295	0.452764	-1.39266
2.02965	1.14517	1.36749	0.412978	-1.8216	-0.862532	-0.424509
0.21394	0.38068	0.931767	0.94673	1.14758	0.191059	-1.48732
-0.191589	-0.699246	1.75039	0.229645	0.655471	-0.341679	-0.375153
-0.939548	-1.18171	-0.165374	0.0316699	-0.273528	-0.402898	-0.27025
0.47509	1.00474	-0.141216	1.56433	-0.473645	0.85612	0.0103073
-0.820202	-0.648104	-0.973384	-0.323655	1.1374	2.03735	-0.286827
0.0981164	0.596695	-1.72887	-1.42091	-1.49169	-1.4216	-1.73717
-0.346286	-0.188789	1.41918	0.732621	-1.02818	-0.53358	-1.4657
-0.112853	-0.524985	0.593013	0.229411	0.353037	0.25867	-0.885977
-0.548222	0.23667	-0.0358969	0.575479	0.418387	0.275044	-0.293006
0.587204	0.562108	-0.275623	0.145807	0.413812	0.490615	0.525784
0.428982	0.297517	-1.34706	-1.58169	-0.290984	0.254099	0.993589
1.20553	1.17258	2.17872	1.74557	1.08601	1.15058	1.36228
1.16274	-0.752685	0.287558	-0.370834	-0.110601	-1.01926	-0.354726
0.638708	0.215094	1.61721	1.79901	0.35288	0.795445	0.80601
1.53168	0.415815	0.576009	0.216843	0.555306	0.582865	-0.103418
-0.179136	-0.871161	-0.991419	-0.695854	-2.12401	-0.901281	1.30436
0.149241	0.0174895	0.669028	0.0519048	0.192678	0.678013	-0.348682
-0.428854	-0.462975	-0.532071	-0.523989	-0.850105	0.204996	0.8811
-0.350047	0.834723	1.11061	0.817894	0.145681	-0.726061	-1.57233
-1.23731	-0.538544	-0.648291	0.342191	-0.271165	0.0702401	0.534055
-0.835874	-1.19198	-1.12438	0.0390942	0.445917	0.948494	-0.218698
0.426007	-0.170355	1.62418	1.3744	0.173388	0.125245	0.0612298
-0.233343	-1.4092	1.40859	0.185281	0.0136727	-0.197217	0.519634
0.156297	0.686189	-0.815698	-0.411427	0.0121781	0.146317	-0.645838
0.346088	0.877756	-0.950091	-0.446029	0.293276	0.492366	-0.270365
0.87732	0.739164	1.96535	1.46852	1.26572	0.54136	-0.104953
-0.0862947	-0.449501	0.432317	0.134236	-0.187907	0.632025	0.466627
1.07259	2.15583	1.04456	2.13144	0.762893	1.02107	-1.45642
0.335943	0.851173	0.532981	0.784101	0.468576	-0.108947	-0.527824
-0.416842	-1.29874	0.561634	-0.654331	1.52392	0.0560967	-0.516637
0.325499	0.292856	0.493207	-0.663018	-0.389043	-0.757774	0.618256
0.0951322	-0.253913	0.0595418	-0.684853	1.35443	1.8166	0.860279
0.353548	-0.0346498	-0.070442	-0.90804	0.102357	-0.457857	1.38267
0.190545	-0.0619459	0.0744371	0.111845	0.476993	0.843849	-0.86368
-0.963448	-0.103248	0.13977	0.215825	0.0265339	-0.184494	-0.432187
0.640599	1.52826	-0.33504	0.62134	1.00058	2.04942	-0.938733
-2.00446	-1.93163	-1.28467	-1.89229	-0.115771	0.0703566	-0.86355
0.202994	1.88362	0.490897	1.17922	1.32671	0.573947	-0.611886
0.632229	0.516176	0.133809	-0.0465578	-0.179185	0.236797	1.23481
0.4657	1.46659	0.478323	0.250702	1.15285	-0.396795	-1.49612
-0.211356	-0.312166	-0.237076	-0.60242	-0.082812	-0.0508599	-0.309342
-1.20701	-0.188472	0.286723	0.47232	1.2339	0.391407	-2.88514
0.652817	0.555336	-1.74609	-1.29058	0.216331	-0.113605	-0.941604
-0.242146	-1.05539	-1.34341	-1.23886	1.09315	0.381941	1.86975
0.107411	-0.792288	-1.4778	-1.46606	-3.63751	-2.46799	1.35915
-0.0540131	-0.157697	1.60893	0.147899	2.1156	1.11853	0.410312
-1.41369	-2.14472	-0.137679	-0.0774737	0.210079	0.0961777	0.701946
-0.157869	1.13932	2.80229	3.77679	0.417324	0.322771	-0.0332119
-1.30454	-1.25565	0.325858	0.124837	0.653557	0.416399	0.104063
-1.78218	-0.984542	0.111991	0.631982	0.527957	-0.0744738	-0.526125
0.0260606	-0.612807	1.15543	-0.0815938	-0.975575	-1.76226	0.688639
-0.786323	-1.21104	-1.29492	-2.07299	0.208841	-0.844889	-0.0304326
-0.249378	0.292165	-1.21742	-0.796562	-0.705074	0.0360651	0.702818
-0.0730454	0.694442	1.06503	0.788796	2.45665	1.07477	-1.13403
-0.615187	0.865171	-0.259732	0.935566	0.295618	0.389232	-1.91235
-0.230249	-0.366608	-1.33155	-1.78503	-0.0783753	-0.31889	1.49447
-1.27693	-0.582496	-0.83191	-0.283163	1.133	0.512133	-1.06889
-0.561202	-0.396188	-0.0016882	-0.600494	-0.843864	-0.479016	2.25271
0.858456	-0.199567	-0.142857	-0.120589	-1.15067	-0.630889	0.239749
-0.369812	0.0565381	-1.0448	-1.43715	-0.98978	-1.26796	-0.785705
-0.373493	0.501033	-0.782785	0.187068	-0.0692572	0.858755	0.993033
0.221999	0.507087	1.20859	2.02064	0.115865	0.748394	1.42724
0.26732	0.343125	1.13526	-0.108583	-0.44467	-3.19741	-0.148883
-0.211166	-0.1511	0.808329	0.942106	2.08241	2.04331	-0.648995
1.92503	1.12545	0.928	0.110628	-0.072172	-1.14276	0.767105
0.722643	-0.166835	-0.211877	-0.107827	-0.627382	-1.2945	-0.0676068
-0.176923	-1.18507	0.363199	-0.818239	0.237805	0.758021	1.54776
1.30338	0.0955421	0.976055	0.514267	0.260382	0.637229	1.32019
-1.38462	-0.950577	-0.727578	0.237661	-0.353022	0.542835	1.37524
-0.74188	-0.386302	-0.651265	-0.870556	0.488479	-0.5926	-2.2684
-0.192181	0.0467721	-2.26575	-2.03317	-0.0841224	-0.240191	2.03877
0.688682	0.462671	1.48115	0.689256	2.15225	0.629829	0.959661
2.63776	0.806097	1.77429	1.06194	1.47082	1.54146	0.223281
0.438534	0.0402877	-0.228166	-0.17755	1.68583	0.823964	1.26679
-0.522745	-2.24362	-1.94303	-2.63922	-2.53496	-2.19154	-0.470435
-1.25411	-0.433111	-0.0779311	-0.446257	0.416138	0.409193	-0.0280842
0.465319	0.512757	1.48629	2.10557	1.62471	1.21318	2.10015
0.986537	0.881151	-0.0648121	-0.927277	0.605616	-0.858284	-1.37224
-1.04008	0.0120424	-1.31053	-0.588572	-0.574152	0.379517	-1.5137
0.456077	-0.0257351	0.389207	-0.168093	0.352185	0.822543	0.997499
-1.58857	-2.10985	-1.06321	-1.14993	0.123908	-0.112317	1.7054
0.201633	-0.365415	-1.20408	-1.31115	-0.0723057	-0.572317	-0.788978
0.876601	1.18382	-0.520148	0.45426	0.932198	1.3452	-0.890754
-0.555228	0.416757	-0.505875	0.853075	-0.737124	1.33339	1.86713
0.324745	-0.847539	0.362725	-0.412014	0.198175	0.265764	1.47025
-0.78588	-0.856593	-0.384512	-0.315816	0.47794	0.392618	1.89686
-1.666	0.159736	0.784369	1.38515	0.720865	1.39717	0.103729
1.65642	0.775399	1.24685	0.380014	0.751759	1.42214	-0.834122
0.2858	0.746466	1.31853	2.39534	0.411478	0.73834	-0.700579
-0.221753	-0.430185	1.03717	0.492014	0.95801	1.04802	0.525717
-0.976022	-0.193399	-0.464959	-0.415094	-2.04927	-2.01041	-0.387338
0.100533	0.87508	-0.667226	-0.135977	-0.341334	0.0175982	-1.29573
0.501453	-0.711888	0.27439	-0.524317	-1.20531	-0.028309	0.855314
-1.05747	-1.49112	-0.618124	-1.02453	-2.58938	-2.85646	0.251811
-0.579182	0.204478	-0.686333	-1.61313	-0.905571	0.976673	1.18968
-0.871144	0.616728	-0.27573	0.746979	0.596625	-0.565656	-1.66256
-0.5682	-0.411764	1.1114	0.60804	0.566664	0.641173	2.11414
-1.18318	0.0803066	0.156143	0.797525	0.625977	0.480374	-2.26393
1.29085	1.03647	2.22352	0.865558	2.06976	0.669063	0.963062
-1.81481	-2.5022	0.494683	-0.0822519	0.388297	0.583099	0.449963
-0.564637	0.0508409	-1.99369	-1.22339	-1.92668	-0.73664	-1.15309
0.172888	-1.15117	1.21252	0.332062	-0.606174	-0.566613	-0.0122922
1.31783	0.53731	0.0847501	-0.0553314	-1.1561	-0.628259	-0.607478
0.309431	0.297578	-1.44755	-0.804773	-0.4748	-0.603579	0.327692
-0.371078	-0.648333	-1.49544	-1.88675	-0.118388	-1.27544	0.681452
-1.1039	-1.34147	-1.25022	-1.03126	-1.30089	-0.569642	0.980307
-0.985534	-1.64177	-0.617565	-0.709071	-0.285017	-0.363549	0.357734
-0.748456	-0.885802	-1.34763	-1.00213	0.147554	-0.308872	1.6083
-1.18944	-0.233271	0.0994905	-0.000993505	-0.845134	-0.494303	-1.04269
-1.34384	-0.684646	-1.81658	-1.80355	-1.18491	-0.822549	-1.05673
-0.540855	0.246526	-1.34995	-0.202571	-1.27234	-0.491987	1.21592
1.31199	1.63502	0.206343	0.390814	0.149097	1.34352	-1.11184
-0.417988	-1.36985	-1.55919	-2.03163	0.191289	0.240091	0.792048
-1.77617	-1.18167	-1.09775	-1.20567	-0.612374	-0.447711	0.188985
-0.911237	-0.619728	-0.810912	-1.07566	0.899196	0.839359	0.0163266
1.14272	1.34671	-0.893934	-1.28027	0.555094	-0.188732	0.0108719
-0.75638	-0.597788	0.0472765	0.363079	-0.479263	0.0655927	-0.574827
-1.53731	-0.630807	-1.82008	-0.863228	-0.497608	-0.257752	-1.09115
0.0901283	-0.00148942	0.739486	0.0857071	-0.0281938	-0.230442	1.00458
0.352648	-0.226293	-0.652759	-0.762019	0.371204	0.782183	-0.55539
0.0888355	0.710532	-0.091661	0.490682	-0.545738	-0.38478	-1.34965
-0.22243	-0.78093	-0.467256	0.124629	-1.8699	-0.555382	0.474905
-2.43277	-2.11392	-1.30405	-0.995132	-1.89583	-1.69516	-0.450395
-1.55224	-1.98277	-0.454847	-0.571781	-0.306586	0.303415	0.834546
0.71958	-1.49316	-0.270194	-1.27922	0.0238173	0.464902	0.786663
1.0634	0.761602	0.769254	0.571231	1.0108	0.458049	-1.22374
0.810875	-0.424588	0.38789	-1.2271	0.0252008	0.462239	1.67038
1.29495	0.367354	1.49846	0.379894	-0.259926	-0.61182	0.676778
0.354524	0.697197	-0.0627902	-0.0657793	0.370982	-0.24921	-0.304534
2.54775	1.38876	0.362937	1.24474	-1.59262	-0.766481	-0.494014
0.837162	1.16611	-0.0104034	0.195241	-0.621543	-1.29848	0.61388
0.172688	-1.07374	0.0311875	-0.351677	-0.329338	-0.243059	0.445586
0.868301	2.0974	-0.513384	0.629354	-0.0129501	0.930475	-1.20444
-0.380788	-0.185216	-0.674342	-0.314459	-1.17017	-0.985072	0.764323
1.63786	2.11563	0.833594	0.919063	0.947817	1.26499	-0.506975
-1.12811	-1.42934	-0.428049	-1.27085	0.915612	1.28166	-0.331903
-2.88106	-3.51113	0.656868	-0.0831976	-1.17848	-1.42329	1.18598

## Sheet: figure_4_ABCD
FPN_2bk	FPN_2bk	FPN_0bk	DAN_2bk	DAN_0bk	SMN_2bk	SMN_0bk	mean_EEA.resid
11.938	11.938	2.45794	-0.708261	3.66841	-7.87502	-3.54955	0.105747
17.8523	17.8523	2.02911	10.1501	0.351177	-14.2868	-5.70759	-0.179122
24.575	24.575	8.32508	-5.45884	-14.9023	-12.052	-2.87171	-0.154299
12.8077	12.8077	4.63106	3.57196	-1.1292	-18.4294	-4.61912	0.14443
16.7573	16.7573	-2.93834	13.4076	5.98488	-5.02914	21.1818	0.338013
25.5175	25.5175	-8.34117	3.22357	-18.1471	5.63361	-5.42858	0.0989873
11.1492	11.1492	-21.0425	21.7909	-10.9718	-18.0823	4.18651	0.102643
8.61356	8.61356	24.6213	6.3643	7.47462	8.8438	17.9821	-0.687314
12.5527	12.5527	23.1167	-14.4477	-2.42434	1.82831	8.09423	-0.579173
2.85922	2.85922	4.45969	-3.76603	-5.77953	-12.5955	-11.3547	-0.361946
35.3519	35.3519	8.55843	12.1168	-10.0066	-21.679	-23.8383	0.282253
11.912	11.912	-10.7387	18.6602	2.31204	0.991936	8.56091	-0.239198
29.4514	29.4514	10.0987	-16.6461	-12.58	-16.0698	9.72061	-0.0128141
18.9319	18.9319	7.0008	-1.89244	-4.91386	0.0830399	11.3311	-0.410148
14.5824	14.5824	-5.29924	11.3122	1.77047	-13.8415	1.76061	0.0312997
46.3271	46.3271	34.2578	23.6123	-5.0759	-10.9547	10.4759	0.230278
20.3522	20.3522	10.0135	13.0578	12.0233	-2.70144	-4.98482	-0.0443405
25.8369	25.8369	-0.86621	12.5622	-13.7513	-26.0824	-4.99275	-0.0381568
17.8965	17.8965	4.63947	14.1829	-3.14895	-8.3576	-2.51687	0.161562
8.21816	8.21816	4.1418	-3.55259	-2.66386	-0.191282	1.49188	-0.586502
15.5791	15.5791	-2.25736	-9.77503	-19.8502	-12.3532	-2.11426	0.095626
4.66437	4.66437	7.80928	18.8206	6.02764	14.0103	-4.86247	-0.144419
-0.746593	-0.746593	20.7175	9.7429	0.424079	-10.3205	-15.6781	0.285806
12.858	12.858	6.59274	9.54753	7.94179	0.916174	10.5265	-0.0858242
12.6887	12.6887	4.73792	4.72242	0.403517	-11.2145	-3.67322	0.279709
26.0882	26.0882	12.6978	16.1405	11.4029	-8.98542	6.07712	0.13438
17.7139	17.7139	10.9475	20.3708	15.3109	-19.4242	1.38257	0.0305223
-1.28428	-1.28428	-6.00083	-0.0276835	-15.5398	-5.35646	-11.1758	-0.352449
10.0957	10.0957	1.1355	-11.5893	1.74488	-8.93517	-4.31404	-0.13228
25.8568	25.8568	3.31529	11.1275	-0.953214	4.0133	1.90285	-0.441322
2.50777	2.50777	17.4942	-6.22201	4.87429	-19.3347	-7.5712	0.303875
33.3333	33.3333	24.873	21.6085	14.8948	1.43836	25.9715	0.0338462
24.6998	24.6998	-3.73567	-25.3676	-16.171	-14.7914	-9.26284	-0.131354
10.0911	10.0911	1.50314	13.516	-1.89911	1.92169	15.846	0.330882
12.4124	12.4124	4.1563	5.70673	-8.92489	-5.09353	-5.30032	0.344494
5.48106	5.48106	-9.92889	17.0701	-13.4347	-8.40408	-6.38484	0.350035
42.9211	42.9211	28.0595	17.5622	15.2132	-12.4499	-7.70921	0.239525
9.92998	9.92998	8.25477	-17.497	-12.9875	-21.9617	-19.1056	-0.102698
8.81959	8.81959	20.2165	-5.64432	3.60943	0.390313	10.2724	-0.311395
24.2307	24.2307	11.3949	-20.7872	-19.5909	-15.5289	-9.50597	-0.480678
28.6319	28.6319	-6.91267	12.3467	-14.6367	-0.738958	-11.1616	-0.0164846
18.5953	18.5953	0.973077	23.3961	-6.21884	-4.52515	-0.00286996	0.0278554
14.2718	14.2718	3.79422	10.8728	2.69554	-14.0049	-7.90338	-0.173261
13.6713	13.6713	3.57072	21.6246	11.6929	-5.16208	7.44003	-0.0695176
5.64467	5.64467	5.53557	5.67734	4.18074	-7.2838	2.64369	-0.228063
12.8649	12.8649	11.8856	-11.1735	-2.15222	2.04439	8.60224	-0.448521
8.0964	8.0964	11.6561	-7.63826	-5.56868	-0.133644	3.18436	-0.483009
19.1499	19.1499	35.177	6.96146	9.35637	2.71511	4.61408	-0.330001
6.69946	6.69946	4.28076	-5.44995	-0.781155	5.25717	-2.76804	-0.18223
10.0293	10.0293	24.9284	24.8476	4.99064	-36.0522	0.848636	0.0279347
-13.6756	-13.6756	7.03015	-1.92305	10.4252	-28.124	-8.12642	0.121136
3.66185	3.66185	-6.03543	0.802593	-7.56889	-14.8405	-5.14631	0.16995
28.9556	28.9556	0.951603	11.0378	-16.1254	-7.43965	-14.0077	0.234537
35.5861	35.5861	37.2854	8.01992	9.40286	0.945652	1.62233	-0.0184593
10.8157	10.8157	25.0288	-7.34816	25.5572	0.842026	15.8505	-0.393438
23.757	23.757	3.23164	18.1913	10.1779	-7.80424	3.76713	0.632599
8.32672	8.32672	21.0208	0.0429553	3.01123	-22.2681	0.243187	0.387065
16.6021	16.6021	-2.05807	9.46025	-2.01131	-6.90548	-1.05064	0.147601
28.0493	28.0493	7.93617	9.77221	-0.423088	-2.71293	4.12852	0.190246
19.66	19.66	-4.11417	0.209277	-10.3613	-20.6793	-11.1716	-0.110131
28.1918	28.1918	4.84747	6.15452	-3.45635	-25.494	0.832794	0.42493
26.6153	26.6153	11.3819	34.3314	5.36832	2.25715	6.21468	0.111173
4.59683	4.59683	2.29725	-13.7708	-5.65345	-12.5895	4.08528	0.0320706
-2.04417	-2.04417	-1.21392	-14.1512	-2.18451	-7.97073	1.1667	0.382771
12.2768	12.2768	-4.29952	-15.5019	-22.8173	-17.5361	-5.58719	0.18952
22.8985	22.8985	0.810534	4.97924	-24.7349	-15.9772	-9.81235	0.500722
23.4219	23.4219	3.64117	5.89347	-3.43094	8.79422	7.5012	0.182398
-0.264028	-0.264028	5.33008	-1.82829	-3.24225	-23.8568	-11.6522	-0.183404
24.0868	24.0868	35.7388	9.73765	7.45947	9.73237	-1.64515	-0.540966
21.6095	21.6095	1.42297	12.9314	-0.627219	-14.7654	-5.86218	0.270423
12.5092	12.5092	7.53098	-3.25505	-6.87868	-17.3622	-5.40788	0.300886
6.7376	6.7376	23.7929	-8.29639	3.11069	0.112105	-1.94587	-0.237808
14.2405	14.2405	-10.2161	9.20587	5.13659	-18.9359	2.34883	0.403675
0.86758	0.86758	1.92145	-7.00584	5.02126	-14.2311	9.21594	0.0578551
36.7038	36.7038	22.2043	20.2954	-6.8775	13.3486	6.90088	-0.158544
14.1598	14.1598	1.23311	9.22988	-0.559589	-14.1086	11.4996	0.374239
27.5765	27.5765	17.9217	7.23467	-15.5492	-26.2061	-15.4932	0.387971
11.7842	11.7842	8.25888	-5.21591	8.64119	-26.1511	-9.53879	0.552278
27.1462	27.1462	1.96948	12.846	6.97975	-7.51007	6.29019	0.220413
5.63148	5.63148	-3.93406	-12.2005	-2.77749	-24.5637	-4.65511	0.00298019
9.7087	9.7087	-1.57834	-0.397574	0.367102	-3.28349	-3.35646	0.262408
7.69734	7.69734	9.31585	-14.1408	-9.18832	-23.8531	-19.2884	0.608187
1.18536	1.18536	0.489759	2.74159	-3.31266	-8.59601	-5.18538	0.208871
22.9253	22.9253	9.94189	10.2698	12.1992	-0.815763	4.47437	0.169981
9.11367	9.11367	1.79315	3.21452	-7.53436	-5.1097	-2.94017	-0.27547
43.9722	43.9722	23.5378	12.5823	10.6854	-4.53828	11.7611	0.0103739
20.1224	20.1224	9.10331	-2.12948	5.67124	-4.94588	6.0548	0.202674
37.0526	37.0526	3.75943	34.6496	0.5851	19.0401	-2.29919	0.357407
2.51829	2.51829	8.93366	1.12777	-11.3251	-7.93336	-10.5843	-0.33006
-5.45336	-5.45336	-5.68791	-0.648876	-9.68134	-5.71987	-7.12217	-0.288315
32.2273	32.2273	9.70034	-9.63107	-13.7186	-14.8364	-5.78295	-0.107813
36.5567	36.5567	37.9134	12.3832	11.0974	19.4113	15.3849	-0.462594
9.25937	9.25937	-14.7598	4.72959	-12.202	-9.60912	-0.843703	0.210846
37.9016	37.9016	-13.5898	20.1219	-13.2716	-21.2821	-6.21742	0.21313
19.1797	19.1797	2.12009	14.7867	-11.8852	-11.9106	1.77591	-0.490327
15.9029	15.9029	1.23447	-7.20482	-7.83378	10.9721	9.84972	-0.510407
9.17706	9.17706	-1.08409	-8.37431	-15.9226	-13.9931	2.15183	-0.356937
33.3632	33.3632	6.86624	-0.0182919	-5.0339	-19.1565	-8.02699	0.237641
10.6311	10.6311	7.87415	10.5793	-5.93885	-9.92702	-8.90466	-0.522464
34.8394	34.8394	-3.31867	35.2279	6.26932	-8.81641	13.5218	0.32377
9.65871	9.65871	8.47059	7.55432	8.23532	-15.4401	-6.86139	0.172653
6.90704	6.90704	5.54408	-0.305217	-0.501365	2.7871	2.08845	-0.477209
27.6675	27.6675	0.862309	18.7423	13.835	-17.1492	-10.2816	-0.0294418
5.84194	5.84194	-6.97299	9.64893	-0.988934	-21.5076	7.99302	0.248113
4.30566	4.30566	1.73405	-6.66111	3.9095	-22.4663	9.19662	0.0532458
19.3645	19.3645	8.70317	6.79945	6.84863	-16.6485	5.56388	0.0233567
45.8576	45.8576	16.1118	20.5661	-2.43683	-11.3236	14.9356	0.145226
-6.59227	-6.59227	14.2214	10.4149	8.00672	-13.5101	-24.0229	-0.134811
20.2807	20.2807	5.64749	6.93372	-9.66614	-10.444	-0.0760287	-0.3233
7.19337	7.19337	-2.88125	-1.02514	-3.44357	-13.7878	-4.3685	-0.460297
-7.79111	-7.79111	5.6947	-7.16293	-1.48392	-19.568	-1.87259	-0.269035
5.50982	5.50982	-4.58387	-8.5736	1.01924	-25.0854	7.33575	0.360437
34.369	34.369	14.6398	8.74845	-6.92414	2.17751	1.96427	0.00167934
20.858	20.858	-5.61985	10.309	0.477867	-15.4523	6.28521	0.496796
0.18862	0.18862	-5.06002	-2.04676	-9.02846	-15.1341	4.41062	-0.0187552
10.1412	10.1412	23.2964	-31.331	-26.1379	-23.7641	-20.582	0.148373
34.6966	34.6966	3.90962	-4.77249	-12.0283	-9.65065	2.88899	0.284271
53.9857	53.9857	21.9912	11.1705	3.56891	-8.12024	1.76715	-0.171535
3.10271	3.10271	5.68642	-12.7229	-1.84202	-5.73908	5.25517	-0.488558
45.9845	45.9845	28.4199	19.3309	-5.02363	-3.71973	-2.86589	0.23161
9.8078	9.8078	-13.0202	22.2133	-8.64037	-34.4271	-10.4529	0.42826
15.111	15.111	-2.95335	-6.58892	-18.9089	-13.6721	4.05491	0.144004
6.58783	6.58783	-0.295516	10.9971	-17.4977	9.96171	-9.91439	-0.0147605
11.7115	11.7115	0.170153	1.09773	-0.577059	-11.2668	1.96488	0.320237
6.15435	6.15435	2.89875	2.0799	11.9761	11.1492	13.5689	-0.216084
-0.237925	-0.237925	0.299833	0.338618	-33.7576	6.50193	-4.34588	-0.644795
54.9859	54.9859	-2.25917	12.1777	-5.39085	-8.8017	-1.57732	0.0260314
25.9727	25.9727	-3.07463	14.3617	-5.67386	-16.3871	5.01396	0.272872
38.08	38.08	22.4381	-12.6985	-14.4612	5.40792	4.81801	0.325399
11.2458	11.2458	-3.49155	5.21772	0.799192	-19.7723	-8.57223	0.0912847
25.3209	25.3209	13.6795	26.3985	15.6638	-11.4791	0.0334999	0.364628
6.1545	6.1545	3.80174	9.81359	11.1252	4.35293	14.9415	0.222829
22.912	22.912	21.9976	20.4895	0.425314	0.480899	3.30189	0.321301
16.4542	16.4542	10.4364	11.243	4.53257	3.81715	11.1359	-0.129963
-1.26559	-1.26559	5.74656	-13.2927	0.392581	-17.2969	7.10488	0.455081
20.0303	20.0303	10.7729	-0.167844	2.62503	-5.46055	-14.4098	0.0492567
21.1969	21.1969	15.0883	2.1491	0.751998	-2.51467	-0.4179	-0.42911
2.9631	2.9631	-4.28122	-13.8098	-0.477751	-43.9366	-3.28212	-0.0210043
1.85238	1.85238	-12.6493	12.5733	-9.10334	-36.8015	-11.334	0.50169
14.0352	14.0352	-0.36173	4.57294	-13.1246	-9.60555	-2.44857	0.0425362
25.0475	25.0475	9.5372	14.6082	-3.17872	-0.971132	2.21946	0.267029
24.9011	24.9011	16.6271	19.3727	-6.01155	-0.727671	10.528	-0.650941
21.7606	21.7606	0.820756	19.3196	2.89791	-24.4957	10.0767	0.397779
2.65448	2.65448	12.9516	-3.75351	7.66762	-28.2227	-4.67739	0.213263
33.1187	33.1187	-8.45889	25.6644	-2.23567	-4.29065	9.22675	0.393444
29.9656	29.9656	27.849	14.8909	20.5632	7.03663	6.4147	-0.130795
3.11164	3.11164	15.5672	-6.50186	-13.3677	-2.40752	-9.95635	-0.498677
0.903672	0.903672	0.914241	-10.2821	-8.32084	-13.7469	-7.15168	0.285031
2.03448	2.03448	-2.13652	-1.42866	0.123696	-20.256	8.68251	0.369217
16.6775	16.6775	4.27818	-0.606692	-2.71367	-21.6563	0.511551	-0.0882193
27.775	27.775	15.4259	5.71634	10.1553	-15.43	13.9279	-0.0146173
3.42848	3.42848	-3.69449	-12.1512	-11.5356	-15.0825	-17.1039	-0.315312
56.406	56.406	46.7355	25.5101	17.8869	7.17264	5.02035	-0.491229
18.1181	18.1181	3.51158	3.28037	-10.9949	3.04696	-23.3914	-0.298008
22.4619	22.4619	21.9346	19.8611	2.35787	-14.0389	-1.59559	-0.0945329
6.37796	6.37796	-0.617084	5.70821	-0.926193	-17.71	-9.92431	-0.185215
52.6643	52.6643	0.107619	7.58016	-4.83367	-9.30126	-10.4848	0.446171
25.6581	25.6581	13.1486	12.747	5.28778	-1.54289	7.98736	0.169127
18.2715	18.2715	-3.08236	5.18203	-14.3046	-12.9498	1.96986	0.134585
-2.42583	-2.42583	-1.93101	-2.47996	14.0368	-7.99718	1.14761	0.0414502
5.75946	5.75946	7.6882	-10.411	-8.78092	-9.48113	-1.53301	-0.690567
8.65812	8.65812	-16.7631	-2.70208	-13.1603	-8.24658	7.17761	-0.0670402
16.2789	16.2789	-3.00813	15.3226	-6.41484	-14.9923	3.99119	0.360668
22.0758	22.0758	10.3659	19.9433	12.3896	-6.06867	1.17791	-0.39563
4.62396	4.62396	21.2202	-6.66555	0.822257	-8.78533	-0.815167	-0.305546
8.99898	8.99898	6.68454	1.43642	-6.99482	4.27727	6.82058	0.297983
5.15966	5.15966	0.615458	-16.1478	-4.09209	-12.8701	-2.17237	0.25762
27.5972	27.5972	1.17929	-14.2736	-23.8173	-3.14765	13.6617	-0.316256
7.82894	7.82894	-5.95206	-3.59279	-4.46817	-10.8796	-8.47825	0.00639104
-12.8517	-12.8517	-7.26928	-6.33179	-8.69171	-5.60136	-4.2449	-0.305726
34.5656	34.5656	12.9602	-3.47138	-0.667812	-8.47811	-3.00855	-0.267711
10.2605	10.2605	9.86549	16.0694	-1.13335	15.6403	17.6741	-0.502509
23.3168	23.3168	-8.19538	8.80325	3.6133	-23.0041	7.54509	0.203806
44.2092	44.2092	-15.4461	16.9349	-7.32648	-39.718	-20.9789	0.893996
16.5342	16.5342	4.37269	6.82265	-4.84822	-13.0007	-3.0056	0.156334
17.2119	17.2119	1.69208	-2.61295	-8.90112	-19.5877	4.28821	0.0812211
11.7386	11.7386	10.8044	1.27404	5.06786	-3.14301	5.17907	0.0130439
10.4184	10.4184	-10.5857	3.83304	-11.3349	-31.4532	-10.6128	0.382358
29.2103	29.2103	5.03142	5.02957	-14.2872	-7.50858	-5.93871	-0.449768
14.2851	14.2851	-7.62886	0.453149	-10.6865	-19.3705	-19.2024	0.0307748
19.4829	19.4829	22.2794	-0.0779555	-1.88631	-15.1598	-11.5245	-0.343914
35.0419	35.0419	7.50868	6.16601	-17.3113	-4.90648	-12.6156	0.0740333
18.8271	18.8271	11.1625	14.4882	0.615749	-2.39237	7.15715	-0.160672
4.00314	4.00314	2.04447	-8.04471	-24.0608	-32.3304	-20.7393	0.107883
20.6117	20.6117	-11.3463	12.8683	-5.36336	-4.09981	5.77195	0.0530306
-1.06089	-1.06089	-1.58729	-28.9045	-30.1409	-18.1383	-6.91055	-0.187156
25.7682	25.7682	-4.37029	-17.2226	-24.8	-38.5064	-8.99229	0.279932
23.9124	23.9124	3.97958	2.5667	-1.66544	-0.145319	2.9163	-0.00619276
15.6107	15.6107	1.36001	2.95629	1.40585	-17.3079	-2.46703	-0.280935
28.7135	28.7135	-8.46091	7.75622	-2.94922	2.98799	4.29218	0.303509
2.99802	2.99802	5.20629	2.44208	7.9792	6.63681	10.7225	-0.505568
-0.563073	-0.563073	-10.5586	-4.11425	-15.1484	-17.4847	-8.83166	0.300204
22.8871	22.8871	7.8544	-8.7535	-9.44918	-3.24396	-21.7811	-0.182668
5.92136	5.92136	7.34134	-3.73605	-8.89471	-26.0296	-9.88287	0.506128
14.2499	14.2499	0.301663	0.357687	-1.42247	-9.44303	0.172075	0.153773
32.5667	32.5667	-4.23207	19.4819	-1.81994	-2.37987	15.172	0.366962
36.8505	36.8505	-9.95795	-24.3192	-7.75322	-50.748	-5.67899	0.0638843
7.93878	7.93878	-1.71722	7.30546	-10.5445	-17.0158	-8.1907	0.112288
23.3927	23.3927	-1.90943	20.483	-0.613129	-13.3417	-2.91641	0.187011
34.7202	34.7202	6.54728	19.6378	12.3298	-7.47232	4.94824	-0.0362482
18.4612	18.4612	9.81554	16.3819	1.12068	-14.1578	-6.58989	0.262348
17.7887	17.7887	-23.7151	-8.22961	-25.87	-5.90793	-12.244	0.358377
46.6712	46.6712	9.4751	13.0068	-3.34157	-9.62319	5.21416	0.286204
29.9502	29.9502	8.73536	-1.03134	4.77916	-4.08533	4.06406	-0.292331
7.06354	7.06354	22.5963	-33.31	-10.5648	-33.6129	-14.3962	-0.380676
24.6947	24.6947	1.6696	18.9042	5.23612	-11.7313	-4.38364	0.181267
18.0614	18.0614	0.644712	-0.274973	-12.2198	-15.6608	-2.05762	0.300124
19.4021	19.4021	4.31835	13.4648	-0.635992	1.57522	5.96299	0.128781
4.57526	4.57526	-32.7609	-8.08661	-32.1159	0.246504	-15.6112	0.17074
27.6733	27.6733	26.465	13.0048	11.5731	-12.5231	11.7156	-0.275142
15.6816	15.6816	5.08796	5.48585	4.70166	-5.74252	2.71711	-0.0855998
20.3572	20.3572	21.4754	1.57237	7.86144	-11.7779	6.68938	0.256269
31.562	31.562	0.301628	28.4029	-3.93789	-5.29175	-4.94666	-0.0897266
25.884	25.884	16.4151	19.7291	-0.318943	-9.33031	1.32127	-0.289888
-2.01806	-2.01806	-5.02248	-5.74184	-16.4023	-19.7514	-13.8447	-0.17706
28.037	28.037	2.52541	15.1376	4.19393	-9.97744	6.4866	0.444773
-24.1247	-24.1247	1.84094	-38.1782	1.83269	-38.6078	11.3084	0.058321
19.264	19.264	4.22132	5.47862	-5.10918	-11.2704	-6.57022	-0.0627551
12.5408	12.5408	3.75034	-12.3131	-6.12377	-20.7196	-18.0887	0.25869
5.82943	5.82943	4.12418	-4.25836	-20.641	-42.9318	-21.3337	0.276772
15.6245	15.6245	10.8888	-17.1919	-20.8244	-15.4533	-6.85788	-0.331063
20.1333	20.1333	6.65481	12.7257	0.453429	-2.52493	0.0709045	-0.175477
31.3581	31.3581	25.8607	5.5248	-1.99264	-11.2994	-4.70778	0.0526889
8.20063	8.20063	2.85989	-10.2706	-7.45148	-24.4778	-1.25517	0.295342
21.6456	21.6456	16.1761	-6.74215	-7.02943	-15.3785	1.77425	-0.134901
25.6804	25.6804	4.51973	3.4128	1.44446	-34.702	-1.84523	-0.308827
15.0801	15.0801	6.90416	-2.57797	0.562632	-14.2702	19.9392	0.0061171
5.32844	5.32844	-3.78582	3.40037	-14.4735	-37.4867	-29.1054	-0.104982
14.5059	14.5059	14.599	-24.2773	-0.015949	-2.49666	16.6311	0.0374333
10.3684	10.3684	-7.99158	-7.59303	-10.9246	-20.1873	-11.8248	-0.0684119
3.81647	3.81647	-0.62491	4.998	-0.408252	-27.2068	-2.65811	0.294661
15.7777	15.7777	2.96498	30.0019	7.49567	-15.9748	-9.03774	0.264286
10.8677	10.8677	10.6378	5.46042	-0.216279	9.00531	1.70818	-0.10649
7.65797	7.65797	37.6458	13.0752	20.6545	21.2905	19.6144	-0.11315
20.7287	20.7287	-6.50378	2.14062	-19.0262	-10.8332	-15.7009	-0.0552512
16.2146	16.2146	26.4563	9.15016	6.02289	0.328088	11.6449	0.141867
35.0248	35.0248	8.57337	6.68872	-7.91337	-16.657	-1.06715	0.468702
19.8907	19.8907	-6.44513	-5.74896	-14.9819	-27.3594	-6.52509	0.0345909
-18.0063	-18.0063	18.3923	2.81072	5.89668	-39.4415	-1.80954	0.233652
5.91431	5.91431	0.354192	7.1008	6.29781	-9.50215	-3.00004	-0.285845
12.0047	12.0047	-5.39362	-0.680122	-7.37967	-8.16465	-0.049962	0.129866
3.23276	3.23276	32.557	5.41502	11.2274	22.1184	5.63768	-0.578758
17.525	17.525	-11.0435	-18.6501	-7.9948	-35.7707	2.14631	0.387328
15.8354	15.8354	9.87287	6.29496	-3.82581	-11.2158	-16.9394	-0.183958
23.1165	23.1165	28.6712	-3.35695	11.9145	-4.47226	12.5911	0.305116
43.9153	43.9153	32.5245	41.6753	19.3011	-11.6582	-2.03585	0.237579
30.7992	30.7992	16.4335	11.1644	-3.70662	6.82373	-14.2053	-0.012685
18.3039	18.3039	0.100863	11.6035	-2.63707	-8.49627	-1.49517	0.0714912
17.9382	17.9382	-2.72537	1.36056	-0.249186	-16.1456	0.5081	0.0410292
45.686	45.686	18.8414	24.7727	7.92579	-12.7255	9.34534	0.143735
5.95375	5.95375	-6.30679	-5.2812	-2.62739	-15.4035	-9.29952	0.267852
10.6599	10.6599	-10.5386	0.80271	2.92658	-12.2082	4.42073	-0.229146
19.4981	19.4981	6.67096	5.5308	-11.7104	6.70037	-5.99868	-0.204596
14.5454	14.5454	8.95408	8.00663	-11.6177	-20.2293	2.89995	0.345878
19.9177	19.9177	13.3551	-20.8129	-13.2252	-9.72411	-10.4898	0.611815
11.0107	11.0107	3.8599	-1.47985	-6.91057	-6.02179	-11.8658	-0.166161
3.82951	3.82951	-11.3407	-7.44166	-7.20465	-13.4286	7.14717	0.426034
5.85498	5.85498	2.0846	2.38904	-5.07341	-19.9949	-5.81802	0.354587
25.0289	25.0289	8.79838	2.01866	-1.29506	-1.39436	0.0883117	-0.112055
14.9814	14.9814	0.409908	7.32188	-1.4584	-30.6824	-3.7242	0.573093
0.257238	0.257238	0.026491	-4.77547	0.763518	-8.21221	-1.21668	0.0498376
16.0081	16.0081	9.79064	8.47941	0.727746	-0.375079	5.4477	0.168878
-0.611752	-0.611752	13.9141	-3.62513	-0.130855	-10.6838	-4.70737	-0.47801
8.46803	8.46803	-5.42405	-3.49313	-13.8339	-3.33285	3.98535	0.217545
3.40369	3.40369	-4.62072	-1.68126	-17.9309	6.24001	-4.17921	0.0713639
9.10912	9.10912	9.66487	5.49266	17.621	-6.82179	1.00836	0.216716
1.14263	1.14263	-11.937	9.55406	-18.8882	-12.7567	3.61293	0.272902
18.0608	18.0608	0.719919	15.278	0.0608083	-31.8201	-22.1921	0.116837
-2.63253	-2.63253	-3.38246	-12.8973	-17.5792	1.74715	1.14486	-0.679067
22.5444	22.5444	-3.19114	16.8667	-8.11684	-12.5377	-0.996857	0.615174
29.8588	29.8588	-0.0753371	4.00532	-7.81239	1.78742	-1.36166	0.111651
-0.107956	-0.107956	-10.1085	-2.68691	-12.7422	-26.1802	-6.20739	0.318467
29.9323	29.9323	23.2254	-2.2117	3.20495	-14.3635	-11.3054	-0.0760523
38.9964	38.9964	20.5304	32.4676	17.2048	-1.0874	-1.30045	-0.493678
38.7761	38.7761	-4.16903	20.4209	-4.33719	-24.161	-16.9604	0.246043
14.3936	14.3936	3.60619	2.56973	-14.5324	-21.3387	-15.3069	-0.167189
8.87116	8.87116	5.22876	4.69977	-14.0982	-18.7143	-10.4837	0.0605162
19.2553	19.2553	19.927	9.75594	24.0598	5.88832	21.3646	-0.244596
0.774128	0.774128	28.4906	-13.2056	-0.679423	-20.0666	-16.8558	0.31365
-9.04136	-9.04136	5.6624	-37.3207	-6.89989	-29.0986	-18.1591	0.0531189
7.13533	7.13533	7.5458	-1.24172	-5.65751	-17.4802	-14.7697	-0.298261
1.3867	1.3867	17.2931	-0.762302	-0.436418	0.955543	0.170617	-0.210307
11.637	11.637	6.40428	2.03743	3.24503	-2.41129	3.20443	-0.0372194
10.1246	10.1246	-2.80683	0.679731	-2.75059	3.7777	-5.44306	-0.00265139
12.7392	12.7392	-0.116956	40.5682	-13.1457	-18.765	-0.0039923	0.382002
14.5963	14.5963	-10.5196	11.056	3.61203	-18.2039	-6.33932	0.249688
14.7768	14.7768	5.39614	0.795706	4.87008	-10.6266	1.02019	-0.232581
29.7385	29.7385	4.20625	7.22535	-9.09679	-8.34489	-0.138817	-0.138931
18.9978	18.9978	5.67826	17.7979	4.70896	-1.778	9.90871	-0.149233
2.73289	2.73289	11.7135	4.13131	3.77152	-6.26471	9.00657	-0.439539
-4.72896	-4.72896	-1.55167	-4.97946	-2.74948	-4.87053	-6.94921	-0.492431
6.02966	6.02966	-9.23195	-10.7416	-9.34541	-4.93598	-7.99993	-0.426795
14.5103	14.5103	13.0459	1.30036	-3.34631	-14.3397	-16.982	-0.193378
10.0338	10.0338	-9.60009	-1.72161	2.33605	-12.9269	10.6835	-0.0172431
5.64073	5.64073	5.16684	4.23724	4.88561	-12.6028	0.227406	-0.290979
7.38829	7.38829	-2.79776	6.54288	-2.9701	12.3452	17.1941	-0.180211
20.5949	20.5949	6.95833	8.19211	4.716	-6.4539	1.55111	-0.0460837
15.4496	15.4496	19.6657	15.1335	5.13911	-1.99086	1.79479	-0.258649
15.7015	15.7015	-6.43235	-8.62029	0.365504	-12.0763	7.22769	0.23994
19.9796	19.9796	3.84348	-3.18319	-14.4367	-10.1138	4.48718	0.0254971
20.3743	20.3743	11.0902	2.4799	3.62119	-6.06347	8.19581	-0.220467
14.66	14.66	6.20057	22.3809	0.825077	-8.72002	10.6689	0.142116
20.7037	20.7037	-4.59367	4.58296	-5.18182	-14.9842	4.02471	-0.130865
24.9359	24.9359	12.0497	4.36168	2.80413	-13.1673	0.798365	0.204892
4.36484	4.36484	2.29606	-0.181761	-0.954139	1.3151	14.0615	-0.0818923
20.0945	20.0945	20.2233	1.52214	-2.32323	-21.7949	6.47605	0.300092
21.0291	21.0291	11.4606	6.58759	-1.31657	-1.11523	-8.40289	0.363202
28.5219	28.5219	18.7579	12.9717	15.6022	-6.85598	14.0169	0.319901
23.1749	23.1749	33.4019	-2.86714	5.79089	-1.42711	11.8432	-0.374514
15.9199	15.9199	3.75357	-1.50735	-1.96236	3.15649	5.96611	-0.357625
24.4259	24.4259	18.7719	11.7347	16.8615	-0.445599	-1.65181	-0.492245
9.77425	9.77425	-5.99369	7.71254	-3.8057	-12.3448	-14.0401	0.105407
6.87835	6.87835	0.354098	-10.5997	-5.67388	-21.1625	-8.20273	-0.184114
11.2254	11.2254	7.56311	7.49595	2.18049	-4.97777	-4.99916	0.0526785
9.0875	9.0875	-2.35395	-7.54131	-22.2968	12.2102	6.68498	0.140593
14.681	14.681	6.16643	-3.84842	-19.4109	-3.22554	-0.813544	-0.0400844
0.880092	0.880092	-15.9499	-4.62741	-19.6174	-22.7166	-10.5561	0.295951
28.1401	28.1401	6.40439	25.3768	6.36147	-22.9732	-10.08	0.298328
0.880279	0.880279	-9.89272	-3.18483	-17.6975	-1.30436	-12.5865	-0.104853
24.3443	24.3443	4.99342	17.5762	0.587857	-12.9147	10.7803	0.240298
22.0248	22.0248	-3.1354	3.66576	-11.9082	-23.9408	-22.8053	0.225532
35.7234	35.7234	8.23407	14.3281	-3.43841	2.25751	6.87703	-0.24323
6.50297	6.50297	9.49496	5.17567	-7.12372	-17.1569	2.16622	0.488456
4.83982	4.83982	-8.62461	3.49403	-8.27086	0.139294	13.3043	0.143954
11.1771	11.1771	0.658767	2.70108	0.743222	-8.507	-1.91879	-0.105466
20.7177	20.7177	-2.57042	-8.54395	-21.0423	-17.3518	-12.5261	0.0168821
20.3203	20.3203	26.4066	6.68049	17.3461	11.2104	3.98982	-0.486706
16.1363	16.1363	8.49846	0.380184	1.92626	5.25543	5.18258	-0.661697
18.6198	18.6198	0.607424	24.0873	-2.97842	-7.89721	-2.76649	0.449179
27.9576	27.9576	2.98308	-14.9578	-1.74842	-38.9733	-15.2626	0.628736
2.0068	2.0068	-5.22895	-9.25629	-0.697435	-7.53955	2.77282	0.200192
29.8471	29.8471	20.1128	-21.6109	-0.597778	0.437113	23.467	-0.313436
29.0343	29.0343	-11.4377	25.0239	-1.32187	1.05519	6.68934	-0.0256163
9.52199	9.52199	8.53421	-6.31729	5.90545	-0.941603	13.4223	0.611098
7.17597	7.17597	2.55118	2.92889	-3.91895	2.82948	10.6796	-0.390685
23.5365	23.5365	-5.52892	8.87702	-1.26329	-21.6325	-1.87387	0.0539898
-8.86935	-8.86935	-0.665853	-37.1509	-27.1031	-25.4382	-16.3864	0.209658
16.7539	16.7539	-5.09523	14.3761	-0.15666	-3.35764	4.27708	0.198454
-2.73699	-2.73699	26.0362	-14.1517	-15.2946	-9.30613	-15.5552	-0.359175
12.5642	12.5642	4.56635	-7.08592	-3.26098	-13.311	-9.53585	0.0330684
17.372	17.372	9.17206	1.08352	2.14657	9.40466	1.8291	-0.121102
22.1959	22.1959	34.289	-2.27905	11.1093	-1.63026	6.33655	-0.386584
19.8196	19.8196	18.0435	21.1925	-3.86879	-1.12539	-13.3727	0.336626
8.64468	8.64468	14.8106	2.90783	6.84797	4.47399	14.7942	-0.514443
11.4885	11.4885	-11.0968	1.02967	-7.56076	-16.4318	-0.0162317	0.163478
9.86677	9.86677	8.72502	-18.4094	-10.9415	-5.11071	-7.11875	-0.380069
6.24509	6.24509	-8.42447	11.9649	-8.8596	-17.6245	-5.54609	0.221066
28.3474	28.3474	3.38912	13.4825	-0.882333	-24.6536	-0.546045	0.292209
0.895265	0.895265	34.8458	1.70786	29.3811	11.9946	11.9796	-0.1388
12.4193	12.4193	-5.77627	21.6165	0.935119	-17.0307	0.334562	-0.0802878
29.6783	29.6783	-16.9778	-6.02324	-16.9866	-18.5419	-26.2701	0.14455
6.78435	6.78435	-14.0797	20.264	-9.64083	-14.2395	1.15222	0.0816968
16.8987	16.8987	-25.0009	-14.2173	-28.8584	-25.7367	-28.4188	0.092342
23.3701	23.3701	5.60442	4.75768	10.1295	-22.519	-0.477455	0.16494
14.2107	14.2107	-3.49761	-2.06541	-3.98507	3.08356	8.12835	-0.0300493
30.5948	30.5948	17.9905	-3.46918	-0.7818	-7.89923	0.556364	0.134086
26.444	26.444	6.19204	18.7033	-4.58666	-22.1674	-14.2747	0.209591
22.7212	22.7212	-11.2304	5.56081	2.58769	-19.1417	-13.4195	0.556789
7.11509	7.11509	24.5932	-18.5459	-6.71835	-13.7528	-9.26428	-0.472992
0.633816	0.633816	10.0038	-0.0939096	-2.04851	-14.5182	-11.7453	-0.0548352
-3.17695	-3.17695	-9.73146	6.14781	-3.43811	-3.14075	7.08847	0.281765
-5.78283	-5.78283	-30.8782	-3.20464	-13.8177	-22.6212	-9.78713	0.409536
-9.89336	-9.89336	-18.5604	-10.7486	1.14603	-31.4593	-7.72113	0.036001
43.2109	43.2109	22.8653	22.3294	10.0775	-11.6168	-3.06699	0.726394
50.7767	50.7767	21.5509	19.3681	7.90773	-3.6947	8.74856	0.021117
22.6234	22.6234	9.44504	1.24516	-13.4071	-10.5647	8.96297	-0.0315372
18.2856	18.2856	15.4711	-7.86118	12.8797	-9.23616	0.502046	0.104611
10.9761	10.9761	5.51407	7.10875	8.81614	-2.25673	27.3232	0.474004
12.9481	12.9481	10.0128	-5.91929	0.0946938	4.22023	15.025	-0.67585
5.30757	5.30757	1.98503	-16.3296	-10.3574	-25.265	-4.35816	-0.117554
20.7833	20.7833	-2.11816	15.0939	-18.2524	-25.2008	-25.8208	-0.0350133
26.8603	26.8603	-4.37004	-15.3028	-22.0469	-28.5471	-8.12299	-0.212506
18.5206	18.5206	4.88953	7.9892	-3.43165	-9.57625	-4.42941	0.147269
18.2912	18.2912	-3.68923	1.6265	-10.3291	-24.3504	-0.30425	0.123886
9.67679	9.67679	11.3987	-12.1602	-8.90189	-21.8086	1.52984	-0.222539
22.9688	22.9688	2.20463	12.323	-4.66719	-16.841	-20.5257	0.155254
44.5563	44.5563	6.50073	22.4755	9.48166	-10.985	2.13089	0.502131
22.4492	22.4492	5.74394	0.970219	1.8769	-11.2282	6.24857	-0.2167
2.13669	2.13669	-0.864591	-10.4475	-2.8517	-11.4116	-16.3064	-0.202644
54.7341	54.7341	10.1147	9.41754	-3.21446	-22.7879	3.36427	-0.281617
25.3792	25.3792	16.5876	5.94171	1.32912	-8.08822	9.55094	0.26989
24.4936	24.4936	4.11303	-1.75204	3.79403	11.8565	12.8155	0.100808
17.469	17.469	0.225158	-4.65545	-5.56083	-15.8975	-7.23801	-0.0274011
-21.7269	-21.7269	4.92443	-16.2875	7.1179	-19.0256	5.60174	-0.245609
10.5804	10.5804	4.99341	-0.660082	10.3192	-13.4307	4.17149	0.498209
14.8172	14.8172	16.0126	8.75591	7.24794	0.915698	2.74904	0.154141
9.12002	9.12002	10.4556	2.93739	-2.09798	-24.0846	-0.873146	0.01644
44.2001	44.2001	19.9074	19.1321	17.6842	10.1638	25.3768	0.151773
19.6034	19.6034	9.90802	-5.34086	-1.71784	-19.029	12.4459	0.208363
27.0171	27.0171	9.5981	9.92812	1.53496	10.4364	10.8524	0.0196867
8.03231	8.03231	35.2609	-12.9386	-0.829267	13.0851	10.2489	-0.276003
29.2603	29.2603	-15.4509	2.10506	-13.0803	-0.000428263	-6.0104	0.16219
23.8875	23.8875	9.25992	5.29204	-1.20406	-12.2425	-8.54106	-0.0754196
11.8739	11.8739	16.1157	8.20357	4.27577	-5.32591	-1.55467	-0.706319
7.33693	7.33693	8.38077	5.05459	2.00849	3.84284	3.58012	-0.147018
8.97126	8.97126	-16.672	1.95214	0.54222	-15.8641	-25.1651	0.0909103
10.556	10.556	32.1717	2.01415	17.8704	4.66957	4.13665	-0.568334
34.5734	34.5734	21.4751	16.9304	-4.83032	3.60728	-5.8102	-0.0722919
11.6533	11.6533	-9.23068	15.4679	-8.58252	-1.36013	-9.71578	0.214473
14.4759	14.4759	8.9784	4.14307	-11.7986	-15.3867	-17.4769	-0.034777
12.4528	12.4528	-2.54368	7.40875	-2.51806	-26.8943	10.9191	0.140871
36.3822	36.3822	10.5365	18.2192	1.53494	-7.45694	0.374366	-0.000829967
11.5603	11.5603	0.814897	0.980619	-5.30776	-23.6043	17.6707	0.00158887
-1.01247	-1.01247	5.4823	5.32633	9.63113	-6.89444	-9.89593	-0.212592
17.971	17.971	6.59366	11.3655	1.82149	7.94785	5.05979	-0.291665
12.5138	12.5138	2.04149	-6.29625	-4.71693	-14.8253	-1.59796	0.146589
15.9144	15.9144	9.92204	-2.93046	-0.101642	-16.175	-4.74995	0.305647
30.8371	30.8371	11.1461	3.02372	-16.6914	-17.9906	-20.0036	-0.267347
-4.44158	-4.44158	-3.27631	-8.55632	-5.66858	-5.75666	4.69978	0.111299
13.4194	13.4194	5.38686	-3.89375	-10.7476	-17.9397	1.11647	0.432011
13.7334	13.7334	-17.3202	-3.9478	-33.9104	-33.8789	-26.3957	0.164945
12.9492	12.9492	2.75703	4.64524	-6.5409	-28.4552	1.26623	0.263144
29.1003	29.1003	7.25313	3.75758	-7.16538	6.01519	5.5407	0.0398576
23.0985	23.0985	9.05762	3.2241	11.0163	-0.330576	13.9635	-0.138602
11.7709	11.7709	12.352	9.67634	-1.81999	-21.6528	7.05697	0.144663
-6.08206	-6.08206	6.05887	4.69595	3.76998	1.60637	4.29958	0.306715
17.4396	17.4396	11.618	12.8902	-6.74636	-13.7492	-1.64905	0.22961
27.2747	27.2747	0.0108358	0.0061026	-15.5396	-3.17311	-3.4249	0.404636
16.8059	16.8059	-4.37609	10.2636	-7.45456	-8.60126	-2.93296	-0.072486
-10.0461	-10.0461	-14.6708	-6.03826	-8.99906	-3.09588	-4.96999	-0.437524
18.1249	18.1249	11.1505	7.13422	-2.46539	-13.5635	-21.5542	-0.217474
38.1197	38.1197	34.3242	9.42021	5.5882	-3.67927	2.00181	0.261289
14.5044	14.5044	4.75958	3.36803	9.59374	-1.52423	10.2691	-0.0156292
-4.62124	-4.62124	6.3936	-2.9728	-4.45384	1.15089	-10.1868	-0.439347
4.60459	4.60459	24.6907	-5.37611	14.5798	-19.0323	-0.681505	-0.213384
10.0681	10.0681	3.74342	4.00265	-4.03865	-16.1745	-15.3818	-0.282947
20.2862	20.2862	16.5385	-3.67384	14.9347	-27.8227	3.71927	0.29512
23.0553	23.0553	-3.93222	23.6608	-7.87198	0.0917219	-13.9532	0.453154
9.87501	9.87501	2.76617	9.99861	6.54846	4.10385	0.382529	-0.452843
5.73732	5.73732	-5.67374	4.28417	-4.66073	-9.01284	3.03667	0.186871
25.1881	25.1881	12.1755	-2.09542	2.82185	-3.50991	4.18121	0.0478965
26.1279	26.1279	10.4799	-0.193125	0.268485	-16.4143	7.78576	0.275713
23.4124	23.4124	-6.98041	4.56088	-10.4962	-30.7068	-13.936	0.58919
5.60552	5.60552	0.0436724	-3.02818	-4.96339	-10.0659	9.21504	-0.0317686
21.681	21.681	8.76667	-8.22407	-16.4475	-20.2145	-10.0717	0.00948327
18.3816	18.3816	8.36141	3.82245	-5.11354	-11.1688	-4.32345	-0.00567334
13.5393	13.5393	9.07668	4.47861	-6.06891	3.79991	-2.44376	0.262
-2.18671	-2.18671	9.8108	2.97746	9.67571	-3.30614	-5.81993	0.341091
0.856048	0.856048	2.73755	-4.51672	-0.0431691	-2.79038	-7.93858	-0.512419
25.7096	25.7096	26.062	7.43178	-4.05076	1.64193	-14.6154	-0.359478
32.6681	32.6681	9.4228	13.0368	1.15972	-2.66296	-0.222132	0.0244219
2.69806	2.69806	-4.81985	5.26037	-11.7861	-27.8865	-8.2945	0.24922
20.241	20.241	-2.75519	5.57178	-9.20086	-9.60612	-9.63997	0.121767
20.5878	20.5878	4.36449	12.1559	5.74779	-6.49377	2.58268	0.152792
16.4196	16.4196	6.14769	12.0633	-7.75869	1.38946	2.24019	-0.121288
13.6602	13.6602	27.8429	-1.86759	4.40896	-12.9204	5.70703	-0.394815
12.9896	12.9896	2.9171	6.10079	-12.562	-4.1592	-7.13594	0.259774
7.45949	7.45949	-7.584	-0.372322	-4.09672	-14.6756	-7.02258	-0.0723157
16.486	16.486	21.0478	8.318	4.88423	-0.0822241	6.03697	0.0142698
9.78029	9.78029	19.466	19.4926	23.5789	-6.87967	-0.675853	0.0300587
33.2007	33.2007	24.4946	27.6488	8.29409	14.5843	12.3062	-0.36972
20.3572	20.3572	-6.32677	11.0997	-4.22436	-6.54819	12.6768	0.448998
25.4209	25.4209	1.59308	22.8012	0.744299	0.972413	8.70881	-0.0508251
10.1398	10.1398	30.8074	1.98302	2.13087	-3.40982	-5.6981	0.356407
16.8164	16.8164	-2.39235	6.46338	-12.9822	-18.8128	-10.1278	0.153498
30.4478	30.4478	-5.09835	0.829028	5.60861	-7.2819	21.9783	0.499365
-0.935286	-0.935286	3.5819	-0.426125	1.47405	-7.176	-3.22056	-0.349551
19.6905	19.6905	-9.35612	-4.31839	-10.2889	-11.626	-0.448507	0.442241
23.7908	23.7908	12.2688	1.17635	-10.4999	-23.46	-1.97952	-0.236841
23.6252	23.6252	8.23994	-1.94421	-6.29103	-16.537	-0.102846	0.329958
-1.7345	-1.7345	12.7269	-22.6244	0.800003	-13.6734	11.2325	-0.150515
15.9134	15.9134	-2.08595	14.3971	-2.03488	-8.91622	-7.21448	0.0723565
46.9643	46.9643	12.47	37.8429	-1.36594	14.093	8.56604	-0.0962764
6.98297	6.98297	2.60006	8.31457	4.45199	2.40903	3.6634	0.105192
15.2228	15.2228	-1.91031	3.99977	3.95305	-9.43908	16.3717	-0.0543612
24.5245	24.5245	2.5217	-1.69239	-8.60067	-10.5524	-8.05652	-0.148669
17.9639	17.9639	22.2457	-10.4413	2.29515	-6.88051	11.5048	-0.000594176
18.7483	18.7483	-27.3443	-3.41907	-15.5919	-4.05393	-0.982691	0.1203
8.76782	8.76782	-17.1792	11.7851	-6.20425	-6.3136	8.02504	0.586954
1.31837	1.31837	12.0895	-10.8138	14.3004	-14.0868	10.8662	-0.162297
28.0559	28.0559	11.9774	-9.81866	3.33264	-27.054	2.38897	0.0668944
40.1517	40.1517	10.5667	13.7575	3.05584	5.06752	1.0456	-0.363355
13.555	13.555	1.15888	3.64173	-1.68529	-15.1008	-3.51791	-0.33885
5.70682	5.70682	-10.8913	-17.9523	-0.765164	-14.8995	8.99301	0.0988119
8.74116	8.74116	42.6393	-1.67597	5.53253	-15.2117	-9.80672	0.437459
16.4441	16.4441	15.1689	8.49461	8.18585	-14.9995	-14.7031	0.0351321
13.165	13.165	2.39216	2.06542	-8.92541	-12.0962	-12.1611	0.223807
38.6112	38.6112	4.20765	24.7214	4.32994	-7.19549	-0.834016	0.201801
14.3729	14.3729	19.243	14.5358	8.75041	-7.51957	-14.6316	-0.261731
22.3483	22.3483	11.7762	-2.29715	5.15094	-16.9479	-5.07036	0.0446217
12.7086	12.7086	8.29651	7.37607	2.24394	-6.00259	10.238	-0.179568
7.85162	7.85162	14.6913	8.75648	1.84491	0.643161	10.5267	-0.0439097
10.9651	10.9651	1.47041	2.54952	-8.17872	-12.7326	-1.41506	-0.129769
8.18711	8.18711	15.6657	5.17736	4.29666	8.13402	6.24318	-0.0167577
26.4446	26.4446	16.3033	-5.44585	-10.0299	-8.75709	-2.15939	0.113444
7.33326	7.33326	13.6732	2.27239	11.9101	7.72749	12.1983	-0.758042
-1.50931	-1.50931	0.108363	-5.35211	6.74618	-17.0598	18.1235	0.0511099
-0.163291	-0.163291	1.32547	-0.414155	1.82948	-11.7291	-9.06489	-0.107243
20.1314	20.1314	28.516	-3.3458	8.53366	-14.8359	-10.6256	-0.328664
12.4739	12.4739	0.0436699	16.2011	1.1684	-14.5237	-1.11728	0.176223
41.8174	41.8174	4.74729	24.0644	-14.0595	12.5331	-10.5568	-0.130676
21.9587	21.9587	5.68093	13.4471	-16.2052	-10.0541	-7.11782	0.184065
8.2521	8.2521	-3.86409	9.62411	8.49912	-17.1874	-6.44112	0.134788
42.8411	42.8411	27.715	2.02574	-2.1224	6.18765	1.51103	0.473384
21.5986	21.5986	10.7291	2.59365	8.18851	-13.1364	6.77092	0.273775
11.3891	11.3891	0.701452	11.4467	6.32928	-7.33134	-2.90813	0.312294
-8.29258	-8.29258	3.01082	-6.02588	0.342575	-33.5502	-12.3709	-0.164111
1.56668	1.56668	-21.6017	-11.3681	-3.74982	-23.5416	-7.79706	0.690098
25.7178	25.7178	7.58492	32.2276	14.2963	9.0836	6.97653	0.280087
9.32824	9.32824	-6.21186	10.6548	-5.67608	1.65922	1.37556	0.328564
12.0543	12.0543	7.29753	-0.421461	-6.33539	-5.78844	7.66639	0.131246
33.6755	33.6755	10.2207	-0.303274	-18.6272	-24.6147	-14.5568	0.182001
21.878	21.878	7.7412	6.6631	5.01198	-4.66671	5.89077	0.371498
18.3356	18.3356	3.98509	-7.23944	-13.6504	-7.66062	-1.85013	0.150532
14.8214	14.8214	11.8412	-14.0638	-12.1438	-18.2854	-3.94098	0.0515658
8.05109	8.05109	22.2752	-0.759519	8.01211	-7.75919	-6.66831	-0.469174
32.329	32.329	14.0215	6.54676	-4.41819	-10.9534	-11.0948	0.107756
26.161	26.161	-8.53979	6.96964	-16.9106	0.244934	0.88958	0.425444
19.8465	19.8465	6.71612	15.3361	1.18479	-4.21263	-10.3603	-0.616693
6.7136	6.7136	-0.983664	10.8977	-7.72468	-19.8388	-9.35282	0.186763
5.37686	5.37686	-16.5161	-3.87271	-5.46846	-17.5038	5.49144	0.34257
11.5494	11.5494	-15.1547	11.9375	-9.67428	-18.1484	-7.22121	0.0802255
2.41526	2.41526	18.6927	-11.7569	1.81634	-10.6748	-7.41943	-0.0121754
55.5741	55.5741	14.2215	12.1846	-3.97019	-36.9802	1.63686	0.00584704
24.0152	24.0152	23.2588	4.45464	-5.13895	-12.0009	-0.716056	0.0912661
8.22174	8.22174	5.03278	-4.10647	7.38133	-0.930352	18.9205	0.0494495
41.2733	41.2733	23.114	0.883922	-10.1137	9.30047	-9.69953	-0.00751289
-1.22346	-1.22346	-13.3998	3.39173	1.16592	-1.62441	17.8175	0.0626182
22.2164	22.2164	4.35991	-2.10641	6.37833	-16.4359	6.95593	0.359166
4.32752	4.32752	8.1722	1.22571	-2.83211	-4.84485	-7.89849	0.214617
38.0935	38.0935	-1.40288	16.1611	-12.048	-18.8858	-8.70033	0.236623
11.7262	11.7262	-3.43009	-4.93657	-12.879	-1.56117	-5.35308	-0.173355
33.5305	33.5305	34.979	13.8167	4.21383	-8.27893	-4.40298	-0.156203
14.9847	14.9847	16.1628	-1.66025	0.602772	-14.0285	4.16303	0.257503
3.85044	3.85044	10.968	-1.98653	6.21327	-18.788	-8.30728	-0.489629
14.2728	14.2728	26.4118	-3.73457	5.01207	2.55943	-2.49243	-0.383604
21.9196	21.9196	11.5013	6.32064	2.81581	-26.1596	1.95165	0.339128
21.1468	21.1468	7.74623	16.1354	2.4177	4.45814	3.35386	0.0618886
10.1213	10.1213	23.9782	6.59357	4.27036	-12.9547	-11.7607	-0.0806075
22.65	22.65	-3.41844	5.56956	-0.750012	-13.5943	5.57618	0.0670717
17.8295	17.8295	3.4458	-11.236	-8.1826	-7.31464	-11.1826	-0.232244
9.08935	9.08935	17.4625	-1.58209	-2.11185	-3.48134	0.0650002	-0.368264
11.8321	11.8321	-5.17417	6.42861	5.72313	-10.4659	3.21222	-0.0194113
27.3962	27.3962	-13.8842	4.14976	1.46804	-25.9139	7.16273	0.159961
8.53041	8.53041	29.5511	-9.18198	11.8301	-4.47056	-4.14298	-0.237605
23.8941	23.8941	-6.53662	14.1421	-13.3071	4.20947	-7.42538	0.279508
10.8603	10.8603	6.74829	-4.84732	-14.998	-11.8034	-10.8325	-0.552053
17.1755	17.1755	-7.6778	-7.65814	-16.9906	-14.7425	-2.03656	0.130567
30.7258	30.7258	13.0894	2.65386	-23.7815	-6.87081	0.331797	0.160217
-26.5499	-26.5499	-9.32198	-14.9635	-17.4071	-3.82302	-14.9258	-0.444228
4.98051	4.98051	11.1664	-9.78283	-7.82593	-8.32233	-8.93099	-0.458037
-2.51838	-2.51838	-3.36896	-3.29381	-8.66839	6.17086	10.3519	-0.594481
21.1944	21.1944	19.4566	-6.87692	-1.18853	-4.32396	-5.5792	-0.429993
6.74872	6.74872	1.93576	3.33178	7.85934	-15.76	-11.4996	-0.0869736
19.3771	19.3771	16.5106	-0.666799	8.09072	-5.44652	-3.98207	0.120755
36.0423	36.0423	-5.43261	22.5129	-6.33765	0.42988	-6.1646	0.0893675
16.6702	16.6702	6.10691	-3.05939	-6.87009	-1.95594	-6.50885	-0.324662
29.4654	29.4654	-9.23892	27.8336	-10.1608	-12.0436	-1.04957	0.0406276
19.4093	19.4093	-10.1501	-2.4541	-11.8358	-9.85393	1.78494	0.553515
17.9911	17.9911	13.9078	2.9527	-4.80135	1.96472	15.5486	0.360523
19.5827	19.5827	4.72852	14.9673	14.3165	-10.1356	9.73088	0.306735
20.3931	20.3931	9.26176	-6.70851	-9.87554	1.68456	6.27445	-0.0869894
28	28	10.2751	15.003	15.1295	-24.7725	-3.4715	0.29553
11.1379	11.1379	3.12355	-16.6028	-21.1775	-9.83614	-0.485144	-0.0107526
35.8957	35.8957	25.3304	10.3734	15.9385	-5.76229	12.8808	-0.0720316
29.872	29.872	10.5904	-2.07106	-5.59738	-7.62926	6.49224	0.363385
25.9608	25.9608	11.7992	-5.37877	-4.85569	-12.7114	-5.31909	0.0468743
11.5278	11.5278	15.8675	-2.1828	-0.364721	-9.26064	-5.37625	0.0252222
1.792	1.792	-3.25781	6.38875	-7.63178	-7.62456	-8.13809	0.183436
12.437	12.437	10.9238	-5.36236	3.06862	-31.1354	10.7622	0.360483
-6.31728	-6.31728	24.5469	-14.2669	2.52741	2.00542	4.98348	-0.332399
41.4087	41.4087	10.2773	21.0672	-4.63867	-18.2109	1.18804	0.0952027
11.7297	11.7297	-5.74924	-3.94889	-6.94358	-16.4866	0.0374582	-0.0525681
34.0886	34.0886	14.5459	-2.42775	-16.9213	-7.26924	-2.28405	-0.63251
31.2471	31.2471	15.4214	-0.937403	0.744387	1.66419	12.9462	-0.0439254
9.4673	9.4673	-24.1044	-17.5868	-26.2853	-25.9228	-12.2927	0.324426
10.6467	10.6467	8.42016	-1.99769	-10.2661	-7.63779	6.69773	0.220285
19.3303	19.3303	7.52323	-2.99783	-9.41829	-13.1112	-9.66835	0.0460023
-9.02689	-9.02689	24.5847	-20.089	13.5053	-8.07925	16.5829	-0.245362
14.0702	14.0702	11.788	-3.67817	-3.31274	-22.5683	-14.4486	0.359468
23.6353	23.6353	5.51934	25.6867	10.6821	-9.33757	5.77259	0.660732
25.8929	25.8929	-2.36364	-12.6891	-0.806699	-12.1422	13.231	0.320624
15.0673	15.0673	18.6457	17.2137	7.6875	-6.55329	1.38627	0.145337
10.0352	10.0352	20.4835	-2.02749	2.26209	-6.91094	-15.8966	-0.548753
15.2489	15.2489	16.5618	-4.34593	7.37306	-16.7141	-5.75525	0.158899
10.2597	10.2597	18.3154	-7.52064	-13.3608	2.21638	0.823114	-0.541907
15.592	15.592	-22.9191	1.96909	-32.8888	-11.8206	-5.00521	0.19135
5.23354	5.23354	-5.87733	-2.02722	2.674	-27.1314	0.887032	0.0899177
2.47114	2.47114	-3.43967	0.311997	-7.81448	-9.38149	-11.2119	0.0549217
22.8687	22.8687	-11.0295	11.4052	-7.28504	-27.3325	-5.60749	0.322903
52.5712	52.5712	10.533	21.1802	-1.96024	-28.9473	3.72513	0.32983
7.25579	7.25579	-14.2938	6.68797	-1.53244	-5.08731	0.195176	0.25479
32.9368	32.9368	6.49448	28.9974	11.9271	-7.38226	0.53604	0.109016
8.86906	8.86906	-4.67381	3.11236	-0.738579	-2.61485	-2.09664	-0.0330314
16.556	16.556	3.58914	10.5062	-0.924155	-18.4686	-6.61319	-0.20796
-13.9569	-13.9569	-10.3723	9.26362	12.9722	-10.6977	-11.1954	-0.305657
9.57753	9.57753	-3.59701	7.55331	-4.05018	-6.93247	-10.254	0.458879
9.69966	9.69966	-7.00283	-4.28693	-2.83499	-25.6897	-3.28619	0.124597
5.6667	5.6667	5.32804	-9.72818	-1.03261	-16.6286	0.939043	0.251272
24.6059	24.6059	-11.5963	2.20083	-8.10904	-22.3875	-7.118	0.136818
15.3236	15.3236	-0.06274	-10.9498	-14.0096	-25.8022	-27.5802	0.01761
2.87332	2.87332	-0.545794	6.60974	-6.26129	-7.44523	2.16738	-0.188523
25.8233	25.8233	1.24939	18.5461	-1.98988	-13.7578	-9.53677	0.159664
10.2702	10.2702	-9.04324	10.0881	-6.24271	-12.127	1.84511	-0.0947198
4.36471	4.36471	4.16922	3.54721	-15.2778	-20.4315	2.03408	-0.0408512
30.0763	30.0763	7.00337	7.00032	-4.15444	4.74181	0.196066	-0.418758
16.3529	16.3529	8.42672	-1.66869	19.0016	-4.94848	7.0675	-0.2792
-0.70706	-0.70706	-17.0562	3.59217	-4.12829	-6.24715	10.2605	0.22535
6.3849	6.3849	-5.24099	4.85958	0.274378	-4.89476	5.95235	0.526139
29.1277	29.1277	2.7422	7.25794	5.50359	12.0503	10.2609	0.187738
27.9976	27.9976	-7.2734	15.4855	-23.3001	-0.840961	1.17922	0.0719264
10.9067	10.9067	12.5254	-13.6169	-5.74287	-33.1407	-5.99277	0.156188
2.00958	2.00958	-6.27837	12.6352	5.41321	-12.7441	6.01157	-0.293894
10.8889	10.8889	-10.7085	5.55644	-16.4958	4.2901	-10.1658	-0.284424
6.80167	6.80167	-8.02679	10.8001	6.42694	-0.230114	12.0226	0.0943138
19.1986	19.1986	6.07817	0.290587	-20.1988	-15.9793	0.0487565	-0.0339832
13.0534	13.0534	21.2517	-5.56425	-1.77219	-13.075	3.4031	0.0933945
18.2046	18.2046	18.6836	-9.58199	-23.1457	-2.43999	-17.3419	-0.259268
15.7334	15.7334	8.42368	18.3349	-9.64668	8.13879	-2.64781	-0.254755
7.28073	7.28073	-13.4058	-8.28811	-15.8518	-23.6568	9.45259	0.226501
17.4901	17.4901	0.0176972	-5.5806	-8.03323	-12.1603	1.16329	0.00112353
20.6262	20.6262	14.5903	3.72148	-6.53297	4.92934	7.07496	0.0784571
17.5535	17.5535	1.80909	-0.978026	-11.4846	-4.47806	-8.55962	0.138042
18.6322	18.6322	10.0166	0.169869	-8.38219	-5.98893	-1.68151	-0.0536749
15.9352	15.9352	12.7374	-1.42035	-11.5595	-18.7041	-18.6704	-0.182234
[truncated: 3,700 more rows]

## Sheet: figure_4_HCP
FPN_2bk	FPN_2bk	FPN_0bk	DAN_2bk	DAN_0bk	SMN_2bk	SMN_0bk	mean_EEA.resid
[truncated: 883 more rows]

[truncated: 2 more sheets: supplement_figure_3_ABCD, supplement_figure_3_HCP]
